# Supplementary material for: A cell atlas of the adult female Aedes aegypti midgut revealed by single-cell RNA sequencing
Source: Sci Data. 2024 Jun 5;11:587. doi: 10.1038/s41597-024-03432-8 (PMC11153528; doi:10.1038/s41597-024-03432-8)
Supplement: Supplementary file 1 — Supplementary Table S1 [file 41597_2024_3432_MOESM1_ESM.xlsx]

## Sheet: Column Name Definitions
Column names	Definitions
names	Gene names defined by VectorBase.
description	Specific descriptions of gene names.
pvals_adj	Corrected p-values.
logfoldchanges	Log2 fold change for each gene for each group.
scores	The z-score underlying the computation of a p-value for each gene for each group.
pts	Fraction of cells expressing the genes for each group.
pts_rest	Fraction of cells from the union of the rest of each group expressing the genes.
cluster_name	Names of cell types for each cell cluster.

## Sheet: Supplement Table 1. Marker gene
Column names	Definitions
names	Gene names defined by VectorBase.
description	Specific descriptions of gene names.
pvals_adj	Corrected p-values.
logfoldchanges	Log2 fold change for each gene for each group.
scores	The z-score underlying the computation of a p-value for each gene for each group.
pts	Fraction of cells expressing the genes for each group.
pts_rest	Fraction of cells from the union of the rest of each group expressing the genes.
cluster_name	Names of cell types for each cell cluster.
names	description	pvals_adj	logfoldchanges	scores	pts	pts_rest	cluster_name
AAEL002572	myosin regulatory light chain 2 (mlc-2)	7.99e-95	7.28395	21.1321	0.834061	0.0566638	VM
AAEL012207	myosin light chain 1	1.26e-92	7.3379	20.8588	0.820961	0.0397514	VM
AAEL019525	-	2.4e-88	7.42938	20.3621	0.799127	0.0289101	VM
AAEL019799	Muscle lim protein	1.17e-83	7.48609	19.8117	0.777293	0.0265973	VM
AAEL010205	-	1.09e-81	7.45619	19.5707	0.768559	0.0254409	VM
AAEL001673	Actin, actin	2.61e-79	7.3489	19.28	0.759825	0.0361376	VM
AAEL006872	calponin/transgelin	6.58e-77	7.24595	18.9837	0.746725	0.0270309	VM
AAEL026217	-	2.82e-73	7.37134	18.532	0.729258	0.0267418	VM
AAEL002565	titin	3.02e-68	6.93962	17.8916	0.707424	0.0331021	VM
AAEL010850	troponin i	5.16e-59	7.23233	16.659	0.655022	0.0176352	VM
AAEL025391	-	9.84e-55	4.83248	16.0528	0.672489	0.109136	VM
AAEL002759	tropomyosin invertebrate	3.64e-54	7.29992	15.9659	0.628821	0.0195143	VM
AAEL018211	-	4.01e-54	5.39428	15.9549	0.655022	0.0839838	VM
AAEL002761	tropomyosin invertebrate	6.65e-52	4.80949	15.6279	0.676856	0.178664	VM
AAEL002859	-	1.04e-51	4.375	15.5952	0.672489	0.143394	VM
AAEL010975	paramyosin, long form	1.06e-51	7.58786	15.5897	0.611354	0.0127204	VM
AAEL019618	-	1.98e-51	7.38456	15.5456	0.611354	0.0167679	VM
AAEL006572	troponin C	3.31e-51	6.81858	15.5092	0.611354	0.0164788	VM
AAEL020452	-	4.45e-48	6.7265	15.036	0.598253	0.0291992	VM
AAEL002417	troponin t, invertebrate	9.59e-47	7.55111	14.8278	0.580786	0.00925123	VM
AAEL022136	-	2.34e-46	7.11017	14.7646	0.585153	0.0255854	VM
AAEL026967	-	2.18e-36	7.70109	13.12	0.515284	0.0111304	VM
AAEL020846	-	3.84e-36	4.38281	13.0705	0.563319	0.0991616	VM
AAEL011022	cysteine-rich protein, putative	4.49e-29	6.92632	11.7621	0.462882	0.00954033	VM
AAEL013341	lethal(2)essential for life protein, l2efl	1.07e-27	6.68574	11.4884	0.454148	0.0125759	VM
AAEL004631	actin	2.22e-27	7.1223	11.4218	0.454148	0.0182134	VM
AAEL019682	-	1.54e-25	5.36278	11.0442	0.458515	0.0477016	VM
AAEL003117	peroxisomal targeting signal 2 receptor	7.46e-25	7.62461	10.8988	0.427948	0.00838393	VM
AAEL018219	-	1.42e-24	4.82098	10.8373	0.454148	0.0490026	VM
AAEL007306	alpha-actinin	7.09e-24	5.40095	10.6862	0.445415	0.0492917	VM
AAEL019501	-	1.99e-23	5.74514	10.5845	0.427948	0.0245736	VM
AAEL005845	beta chain spectrin	2.33e-23	3.13663	10.5672	0.519651	0.17216	VM
AAEL023187	-	3.04e-22	6.05602	10.3206	0.41048	0.0124313	VM
AAEL019568	-	4.93e-20	1.89444	9.81748	0.646288	0.433218	VM
AAEL019725	-	5.7e-20	6.70337	9.80033	0.388646	0.0121422	VM
AAEL001946	four and a half lim domains	1.13e-19	5.34142	9.72832	0.41048	0.0518936	VM
AAEL025647	-	1.44e-18	7.56133	9.45855	0.371179	0.00607112	VM
AAEL012704	-	2.43e-18	5.63398	9.40105	0.384279	0.0276091	VM
AAEL019812	-	3.39e-18	7.55875	9.36356	0.366812	0.00491472	VM
AAEL007963	-	3.9e-18	6.11596	9.34654	0.371179	0.0106967	VM
AAEL013684	-	8.35e-18	5.21913	9.26332	0.384279	0.0364267	VM
AAEL007452	-	3.61e-17	6.4028	9.10133	0.362445	0.0125759	VM
AAEL003957	-	8.25e-17	1.68599	9.00887	0.606987	0.389274	VM
AAEL019514	-	8.73e-16	6.94437	8.74413	0.344978	0.00766117	VM
AAEL019418	-	8.75e-16	7.10499	8.7417	0.344978	0.00809482	VM
AAEL017012	-	1.81e-15	4.31737	8.65729	0.384279	0.068806	VM
AAEL023258	-	3.51e-15	4.67526	8.57905	0.353712	0.0248627	VM
AAEL024598	-	4.4e-12	7.77976	7.70488	0.30131	0.00303556	VM
AAEL007407	-	5.09e-12	7.76601	7.68407	0.30131	0.00433651	VM
AAEL013353	Profilin	6.16e-12	1.71682	7.65741	0.532751	0.367447	VM
AAEL011116	14-3-3 protein sigma, gamma, zeta, beta/alpha	1.48e-11	2.06629	7.54177	0.471616	0.261492	VM
AAEL003104	tripartite motif protein trim2,3	2.53e-11	7.34412	7.4697	0.292576	0.00332466	VM
AAEL013729	myotonin-protein kinase	7.09e-11	3.73447	7.33065	0.340611	0.0748771	VM
AAEL004865	cyclin g	1.13e-10	1.71297	7.26583	0.519651	0.342729	VM
AAEL025187	-	1.61e-10	7.04649	7.2136	0.283843	0.00491472	VM
AAEL010524	-	7.72e-10	7.37149	6.99507	0.275109	0.00477016	VM
AAEL000713	reticulon/nogo	9.93e-10	1.85899	6.95759	0.471616	0.27985	VM
AAEL012751	-	1.17e-09	3.38681	6.93259	0.327511	0.072998	VM
AAEL023701	-	1.54e-09	4.91611	6.88978	0.28821	0.0261636	VM
AAEL004972	-	2.91e-09	7.33369	6.79655	0.266376	0.00318011	VM
AAEL024504	-	3.97e-09	6.94574	6.74967	0.266376	0.00563747	VM
AAEL002436	-	4.25e-09	5.24994	6.7377	0.279476	0.022839	VM
AAEL024583	-	6.35e-09	6.94162	6.67332	0.262009	0.00361376	VM
AAEL019826	-	6.93e-09	3.54668	6.65864	0.318777	0.0784909	VM
AAEL008542	kinesin heavy chain subunit	8e-09	2.67159	6.63561	0.349345	0.115929	VM
AAEL025410	-	3.35e-08	3.74792	6.41379	0.28821	0.0477016	VM
AAEL019720	-	6.02e-08	5.33049	6.31666	0.257642	0.0151778	VM
AAEL019986	-	6.95e-08	3.64477	6.29258	0.292576	0.0602775	VM
AAEL009712	-	7.87e-08	5.67494	6.2698	0.257642	0.0180688	VM
AAEL021016	-	8.33e-08	4.34416	6.25925	0.292576	0.0670714	VM
AAEL013466	ankyrin 2,3/unc44	1.62e-07	2.99909	6.1513	0.305677	0.0795027	VM
AAEL025091	-	1.66e-07	5.20249	6.14536	0.253275	0.0182134	VM
AAEL019473	-	3.25e-07	4.62279	6.03471	0.257642	0.0289101	VM
AAEL011302	Annexin	8.19e-07	2.01986	5.87706	0.393013	0.226077	VM
AAEL019737	-	1.04e-06	3.9885	5.83541	0.257642	0.0374386	VM
AAEL018320	-	1.17e-06	3.70905	5.8122	0.262009	0.043076	VM
AAEL019885	-	1.17e-06	3.78327	5.81178	0.279476	0.0692397	VM
AAEL013203	-	1.93e-06	3.86234	5.71867	0.262009	0.0495808	VM
AAEL019424	-	2.24e-06	3.04024	5.69045	0.283843	0.0740098	VM
AAEL008953	-	3.13e-06	2.83343	5.62827	0.310044	0.114773	VM
AAEL008887	cytochrome c oxidase,-subunit VIb	7.38e-06	4.01092	5.4652	0.266376	0.0706852	VM
AAEL025552	-	7.72e-06	2.99107	5.45586	0.266376	0.0633131	VM
AAEL019939	-	2.85e-05	3.00536	5.1915	0.275109	0.0899104	VM
AAEL022285	-	0.000203441	1.21721	4.79168	0.502183	0.373663	VM
AAEL018120	Ribosomal protein S6 kinase	0.000205658	2.02666	4.78826	0.323144	0.164643	VM
AAEL013102	-	0.000258788	2.39599	4.73263	0.262009	0.0891876	VM
AAEL024235	-	0.000322005	2.51297	4.68522	0.270742	0.107256	VM
AAEL001484	chromosome region maintenance protein 1/exportin	0.000427341	2.65885	4.62333	0.275109	0.118531	VM
AAEL013661	actin binding protein, putative	0.000810132	1.14896	4.47024	0.423581	0.308904	VM
AAEL002879	heterogeneous nuclear ribonucleoprotein r	0.00300897	1.35665	4.14773	0.344978	0.213935	VM
AAEL001411	myosin heavy chain, nonmuscle or smooth muscle	0.00713338	1.48075	3.92279	0.310044	0.182134	VM
AAEL023003	-	0.00823139	1.92629	3.88225	0.270742	0.144695	VM
AAEL009422	-	0.00845071	1.44541	3.87487	0.358079	0.261636	VM
AAEL007883	fk506-binding protein	0.110217	1.24412	3.08724	0.31441	0.232871	VM
AAEL013139	GTPase_rho	0.116266	1.16117	3.06805	0.353712	0.291992	VM
AAEL020092	-	0.175194	1.08398	2.91583	0.353712	0.280139	VM
AAEL002851	Tubulin beta chain	0.181378	1.26623	2.89651	0.344978	0.291558	VM
AAEL010777	thioredoxin (TRX), putative	0.222791	1.19522	2.81285	0.331878	0.276959	VM
AAEL003103	E2 ubiquitin-conjugating enzyme, effete	0.279218	1.24125	2.70395	0.310044	0.251084	VM
AAEL008738	DEAD box ATP-dependent RNA helicase	0.319503	1.35631	2.64323	0.28821	0.218127	VM
AAEL017481	-	0.586074	1.02874	2.35732	0.31441	0.267129	VM
AAEL007765	Serine Protease Inhibitor (serpin) likely cleavage at K/R. Transcript A.	0.595075	1.45675	2.34808	0.253275	0.191818	VM
AAEL006833	succinyl-CoA synthetase small subunit, putative	0.831202	1.29697	2.1733	0.262009	0.210899	VM
AAEL007915	Moesin/ezrin/radixin homolog 1	0.870173	1.20145	2.14566	0.257642	0.200636	VM
AAEL000679	NEDD8, putative	0.884422	1.25172	2.13477	0.253275	0.198468	VM
AAEL000549	fibulin 1 and	2.72e-108	4.98767	22.5489	1	0.170784	ISC/EB
AAEL028205	-	3.83e-103	5.76849	21.9867	0.967568	0.0449583	ISC/EB
AAEL002308	butyrate response factor 1 (TIS11B protein)	1.05e-90	3.85015	20.5853	0.978378	0.115053	ISC/EB
AAEL019974	-	3.37e-84	5.83887	19.819	0.87027	0.0173801	ISC/EB
AAEL003824	-	8.5e-84	4.06662	19.7646	0.897297	0.0438093	ISC/EB
AAEL020092	-	1.13e-82	3.46277	19.6266	0.962162	0.264436	ISC/EB
AAEL022285	-	4.71e-82	3.98037	19.551	0.978378	0.361821	ISC/EB
AAEL024454	-	8.96e-82	5.03632	19.5153	0.87027	0.0284401	ISC/EB
AAEL013723	polypyrimidine tract binding protein	5.48e-80	4.03605	19.296	0.875676	0.0346165	ISC/EB
AAEL010907	-	4.5e-76	6.19995	18.8091	0.821622	0.011491	ISC/EB
AAEL005515	heterogeneous nuclear ribonucleoprotein	3.26e-73	2.48078	18.4478	0.956757	0.370583	ISC/EB
AAEL025216	-	6.87e-73	4.29384	18.4042	0.827027	0.0277219	ISC/EB
AAEL019474	-	8.09e-72	3.53315	18.2657	0.864865	0.0673657	ISC/EB
AAEL022493	-	2.2e-71	4.05424	18.2083	0.837838	0.0587475	ISC/EB
AAEL008961	-	3.22e-71	4.68005	18.1847	0.816216	0.0303074	ISC/EB
AAEL003723	C-Type Lysozyme (Lys-A).	6.38e-70	3.55625	18.014	0.875676	0.0982476	ISC/EB
AAEL019568	-	2.66e-69	2.44853	17.9324	0.962162	0.426171	ISC/EB
AAEL010558	-	1.75e-68	3.00762	17.825	0.886486	0.120368	ISC/EB
AAEL025552	-	2.09e-68	3.38328	17.8131	0.832432	0.0495547	ISC/EB
AAEL017012	-	2.74e-68	3.37222	17.7969	0.832432	0.0588911	ISC/EB
AAEL028021	-	3.02e-68	3.42935	17.7904	0.843243	0.0847458	ISC/EB
AAEL002834	myo-inositol-1 phosphate synthase	4.92e-68	3.35079	17.762	0.864865	0.125539	ISC/EB
AAEL010018	-	1.82e-66	2.62587	17.5516	0.935135	0.193048	ISC/EB
AAEL007915	Moesin/ezrin/radixin homolog 1	2.25e-66	2.76273	17.5385	0.918919	0.183424	ISC/EB
AAEL017116	-	3.13e-66	2.63018	17.519	0.913514	0.161304	ISC/EB
AAEL017075	-	3.23e-66	2.68798	17.5162	0.913514	0.270181	ISC/EB
AAEL002833	cathepsin l	4.35e-66	2.81587	17.4985	0.908108	0.210715	ISC/EB
AAEL006751	-	4.55e-66	3.11875	17.4942	0.859459	0.136742	ISC/EB
AAEL019599	-	1.21e-65	3.23576	17.4367	0.821622	0.0614766	ISC/EB
AAEL009684	-	1.52e-65	2.911	17.4228	0.854054	0.0830221	ISC/EB
AAEL001411	myosin heavy chain, nonmuscle or smooth muscle	7.44e-65	2.44961	17.3303	0.935135	0.166332	ISC/EB
AAEL012964	-	2.86e-64	2.86138	17.252	0.908108	0.260988	ISC/EB
AAEL010576	modifier of mdg4	9.64e-64	2.47819	17.1796	0.886486	0.149095	ISC/EB
AAEL009212	lola	9.64e-64	2.53966	17.1792	0.881081	0.12166	ISC/EB
AAEL004059	cystathionine beta-lyase	1.06e-63	3.14649	17.1721	0.87027	0.177679	ISC/EB
AAEL003750	-	3.01e-63	2.40024	17.1102	0.924324	0.363976	ISC/EB
AAEL013661	actin binding protein, putative	2.87e-62	2.45972	16.9748	0.940541	0.295892	ISC/EB
AAEL014932	Transcription factor BTF3	3.12e-62	2.28397	16.9692	0.935135	0.435938	ISC/EB
AAEL008789	ApoLp-III, apolipophorin-III, putative	1.11e-61	3.04146	16.8909	0.848649	0.103849	ISC/EB
AAEL011742	eukaryotic peptide chain release factor subunit	1.2e-61	2.39163	16.8855	0.886486	0.170641	ISC/EB
AAEL020061	-	1.41e-61	7.90158	16.8752	0.72973	0.00531457	ISC/EB
AAEL013068	protein phsophatase-2a	2.91e-61	2.44077	16.8313	0.859459	0.141339	ISC/EB
AAEL013702	-	6.76e-61	3.31003	16.7807	0.8	0.0758403	ISC/EB
AAEL014715	Eukaryotic translation initiation factor 3 subunit L (eIF3l)	1.06e-60	2.45063	16.7529	0.875676	0.165326	ISC/EB
AAEL001896	UDP-N-acetylglucosamine: polypeptide-N-acetylglucosaminyl transferase, putative	1.22e-60	2.50861	16.7439	0.875676	0.171646	ISC/EB
AAEL000795	ubiquitin	1.47e-60	2.37679	16.7323	0.924324	0.442976	ISC/EB
AAEL007444	-	1.96e-60	2.16124	16.7128	0.940541	0.481614	ISC/EB
AAEL003676	myosin I homologue, putative	5.88e-60	2.53608	16.6454	0.87027	0.181988	ISC/EB
AAEL002527	-	6.95e-60	2.61001	16.6349	0.897297	0.188021	ISC/EB
AAEL005744	DEAD box ATP-dependent RNA helicase	1.01e-59	2.5943	16.6114	0.859459	0.168342	ISC/EB
AAEL002879	heterogeneous nuclear ribonucleoprotein r	1.16e-59	2.23649	16.6019	0.945946	0.198793	ISC/EB
AAEL012635	-	1.22e-59	2.98082	16.5985	0.816216	0.0890549	ISC/EB
AAEL014511	-	2.3e-58	2.00947	16.4197	0.881081	0.136311	ISC/EB
AAEL017481	-	2.85e-58	2.4523	16.4063	0.897297	0.251939	ISC/EB
AAEL011255	GTP-binding protein-invertebrate	4.01e-58	2.51058	16.385	0.854054	0.17021	ISC/EB
AAEL007662	casein kinase	9.57e-58	2.44647	16.331	0.827027	0.107297	ISC/EB
AAEL010826	Histone-lysine n-methyltransferase	4.52e-57	2.42839	16.235	0.881081	0.221344	ISC/EB
AAEL001061	glutathione S-transferase (GSTD1)	8.16e-57	2.9528	16.1977	0.827027	0.120655	ISC/EB
AAEL019990	-	2.28e-56	2.88758	16.133	0.767568	0.0557311	ISC/EB
AAEL024235	-	3.11e-56	2.46358	16.1128	0.810811	0.0939385	ISC/EB
AAEL003645	stearoyl-coa desaturase	4.97e-56	2.00947	16.0829	0.940541	0.239443	ISC/EB
AAEL006741	-	3.74e-55	2.3126	15.9556	0.859459	0.176099	ISC/EB
AAEL002866	cyclin l	2.21e-54	2.79096	15.8424	0.767568	0.0890549	ISC/EB
AAEL003267	-	2.4e-54	2.87491	15.8368	0.745946	0.0554438	ISC/EB
AAEL017030	-	2.75e-54	2.16129	15.8275	0.886486	0.215168	ISC/EB
AAEL019426	-	3.17e-54	2.98792	15.818	0.751351	0.0555875	ISC/EB
AAEL008390	guanylate cyclase	4e-54	5.13283	15.803	0.697297	0.0150819	ISC/EB
AAEL021365	-	4.57e-54	3.46125	15.7941	0.72973	0.0376329	ISC/EB
AAEL002083	DEAD box ATP-dependent RNA helicase	6.37e-54	2.15874	15.7728	0.908108	0.304223	ISC/EB
AAEL025250	-	7.79e-54	4.07411	15.7596	0.718919	0.0330365	ISC/EB
AAEL025697	-	1.13e-53	1.99258	15.7354	0.864865	0.183424	ISC/EB
AAEL008953	-	2.01e-53	2.38266	15.6979	0.8	0.102988	ISC/EB
AAEL013904	3-hydroxyisobutyrate dehydrogenase	3.28e-53	2.54606	15.666	0.816216	0.132146	ISC/EB
AAEL012539	heparan sulphate n-deacetylase/n-sulfotransferase	4.17e-53	4.11069	15.6504	0.708108	0.0282965	ISC/EB
AAEL007718	Eukaryotic translation initiation factor 3 subunit B (eIF3b)(Eukaryotic translation initiation factor 3 subunit 9)	8.12e-53	2.18456	15.607	0.864865	0.204395	ISC/EB
AAEL005567	nucleosome assembly protein	8.26e-53	2.2612	15.6056	0.864865	0.196783	ISC/EB
AAEL012410	eukaryotic translation initiation factor 2C	1.19e-52	2.75226	15.5816	0.735135	0.0491238	ISC/EB
AAEL011711	nascent polypeptide associated complex alpha subunit (nac alpha)	1.54e-52	2.2657	15.5651	0.902703	0.268888	ISC/EB
AAEL003957	-	1.75e-52	1.93648	15.5564	0.956757	0.381356	ISC/EB
AAEL026403	-	2.04e-52	3.02612	15.5462	0.8	0.138179	ISC/EB
AAEL003039	nonsense-mediated mRNA decay protein	2.11e-52	2.35995	15.5432	0.837838	0.171646	ISC/EB
AAEL004319	epidermal growth factor receptor	2.81e-52	2.72274	15.5241	0.740541	0.0583166	ISC/EB
AAEL009487	F-box domain-containing protein	3.98e-52	2.69741	15.5013	0.789189	0.130279	ISC/EB
AAEL002334	eukaryotic translation initiation factor 3 subunit E (eIF3e)	4.16e-52	2.31221	15.4981	0.859459	0.20497	ISC/EB
AAEL020559	JAKSTAT pathway signalling transcription factor	6.05e-52	2.4	15.4737	0.767568	0.0821603	ISC/EB
AAEL004865	cyclin g	6.21e-52	2.13578	15.4717	0.918919	0.333238	ISC/EB
AAEL013353	Profilin	7.12e-52	1.84917	15.4625	0.967568	0.356938	ISC/EB
AAEL010766	inositol triphosphate 3-kinase c	1.47e-51	5.17016	15.415	0.681081	0.0215455	ISC/EB
AAEL006946	chaperonin	1.56e-51	2.31091	15.4107	0.821622	0.157857	ISC/EB
AAEL000706	serine palmitoyltransferase	2.45e-51	2.40804	15.3803	0.772973	0.106004	ISC/EB
AAEL007945	Eukaryotic translation initiation factor 3 subunit H (eIF3h)	2.48e-51	2.19834	15.3793	0.902703	0.282965	ISC/EB
AAEL011302	Annexin	2.65e-51	1.93466	15.3746	0.897297	0.213732	ISC/EB
AAEL025607	-	2.97e-51	3.23367	15.3669	0.713514	0.0396438	ISC/EB
AAEL005638	-	5.9e-51	2.0959	15.3216	0.87027	0.198219	ISC/EB
AAEL006922	calponin/transgelin	5.99e-51	1.8273	15.3203	0.837838	0.144786	ISC/EB
AAEL007778	leucine-rich transmembrane protein	8.22e-51	3.43429	15.2994	0.713514	0.0558747	ISC/EB
AAEL014657	-	9.75e-51	2.25116	15.2879	0.778378	0.110313	ISC/EB
AAEL004592	tyrosine-protein kinase src64b	9.81e-51	5.21847	15.2872	0.675676	0.0160873	ISC/EB
AAEL019623	-	1.37e-50	4.23306	15.2651	0.697297	0.0417983	ISC/EB
AAEL001715	chaperonin	3.03e-50	2.23059	15.2124	0.843243	0.169204	ISC/EB
AAEL017212	-	3.94e-50	2.14644	15.195	0.897297	0.272048	ISC/EB
AAEL027408	-	4.31e-50	2.39147	15.1887	0.767568	0.111893	ISC/EB
AAEL003203	fatty acid desaturase, putative	6.29e-50	1.75006	15.1636	0.902703	0.227664	ISC/EB
AAEL007702	chaperonin	7.39e-50	2.23299	15.1526	0.816216	0.167912	ISC/EB
AAEL018695	-	1.21e-49	3.50539	15.1197	0.697297	0.0374892	ISC/EB
AAEL009287	ran	1.56e-49	1.98166	15.103	0.816216	0.150101	ISC/EB
AAEL000486	chaperonin	2.19e-49	1.90481	15.0802	0.859459	0.213444	ISC/EB
AAEL009483	-	2.53e-49	2.72095	15.0704	0.718919	0.0627693	ISC/EB
AAEL009389	Transaldolase	2.88e-49	2.37811	15.0614	0.8	0.139759	ISC/EB
AAEL007197	amino acid transporter	3.13e-49	3.98704	15.0556	0.691892	0.0428038	ISC/EB
AAEL004434	transketolase	3.21e-49	2.26585	15.0534	0.854054	0.22709	ISC/EB
AAEL008658	LRIM16, leucine-rich immune protein (TM)	3.52e-49	2.8724	15.047	0.724324	0.0667912	ISC/EB
AAEL005739	-	4.19e-49	2.31864	15.0348	0.762162	0.105286	ISC/EB
AAEL009313	elongation factor -1 beta,delta	4.47e-49	2.0796	15.0302	0.913514	0.324188	ISC/EB
AAEL003179	protein arginine n-methyltransferase 1,	4.53e-49	2.68677	15.0292	0.745946	0.101982	ISC/EB
AAEL007881	-	7.79e-49	2.88537	14.9925	0.718919	0.0756966	ISC/EB
AAEL008341	Adenosylhomocysteinase	1.02e-48	2.26952	14.9743	0.794595	0.145073	ISC/EB
AAEL009026	ubiquitin-conjugating enzyme m	1.08e-48	2.1042	14.9701	0.778378	0.126688	ISC/EB
AAEL013144	Eukaryotic translation initiation factor 3 subunit I (eIF3i)	1.12e-48	1.91781	14.9676	0.875676	0.232404	ISC/EB
AAEL027050	Putative 52k active chromatin boundary protein	1.35e-48	2.12745	14.9548	0.789189	0.132002	ISC/EB
AAEL013653	tata-box binding protein	1.5e-48	2.89643	14.9472	0.702703	0.0458202	ISC/EB
AAEL024283	-	1.65e-48	2.47602	14.9407	0.740541	0.0869003	ISC/EB
AAEL019481	-	1.7e-48	2.40754	14.9384	0.745946	0.0782821	ISC/EB
AAEL010977	ATP-dependent transporter	1.98e-48	1.70435	14.928	0.935135	0.49368	ISC/EB
AAEL001484	chromosome region maintenance protein 1/exportin	2.04e-48	2.14473	14.9255	0.762162	0.106579	ISC/EB
AAEL003661	translation initiation factor	2.78e-48	2.23869	14.9046	0.816216	0.166044	ISC/EB
AAEL001852	-	3.09e-48	2.11407	14.8973	0.854054	0.20339	ISC/EB
AAEL010063	chaperonin	6.35e-48	2.10833	14.8484	0.772973	0.12913	ISC/EB
AAEL009101	Eukaryotic translation initiation factor 3 subunit F (eIF3f)(Eukaryotic translation initiation factor 3 subunit 5)	6.81e-48	1.89047	14.8434	0.935135	0.301063	ISC/EB
AAEL009275	protein phosphatase-1	6.91e-48	1.77083	14.8422	0.859459	0.198506	ISC/EB
AAEL001102	adenosine kinase	8.53e-48	2.53065	14.8277	0.756757	0.118644	ISC/EB
AAEL007019	Phosphate transporter	9.14e-48	1.60937	14.8228	0.827027	0.158144	ISC/EB
AAEL000541	fasciclin, putative	9.26e-48	2.26959	14.8216	0.794595	0.150388	ISC/EB
AAEL009859	nucleolar GTP-binding protein	1.68e-47	1.93732	14.7815	0.902703	0.376185	ISC/EB
AAEL017419	-	1.73e-47	1.78364	14.7791	0.92973	0.312985	ISC/EB
AAEL020016	-	2.17e-47	6.07937	14.7634	0.643243	0.00746912	ISC/EB
AAEL000523	ring finger protein	2.27e-47	3.75694	14.76	0.675676	0.0343292	ISC/EB
AAEL017437	-	3.05e-47	1.78707	14.7392	0.832432	0.176242	ISC/EB
AAEL009114	-	3.64e-47	2.66193	14.727	0.740541	0.0830221	ISC/EB
AAEL012750	transcription factor TFIIH-subunit, putative	3.64e-47	2.54989	14.7268	0.708108	0.0686584	ISC/EB
AAEL010359	ATP-dependent transporter	4.8e-47	1.90695	14.7078	0.783784	0.137461	ISC/EB
AAEL020205	-	5.53e-47	2.2396	14.6979	0.756757	0.11491	ISC/EB
AAEL023003	-	5.91e-47	2.22133	14.6931	0.789189	0.131715	ISC/EB
AAEL004378	eukaryotic translation initiation factor 1A (eIF-1A)	6.96e-47	2.07824	14.6818	0.864865	0.250359	ISC/EB
AAEL012661	Eukaryotic translation initiation factor 3 subunit G (eIF3g)(Eukaryotic translation initiation factor 3 subunit 4)(Eukaryotic translation initiation factor 3 RNA-binding subunit)(eIF-3 RNA-binding subunit)	7.47e-47	2.0592	14.6767	0.897297	0.285406	ISC/EB
AAEL011708	heat shock protein	8.83e-47	1.97348	14.6651	0.848649	0.20971	ISC/EB
AAEL012078	Gamma-glutamylcyclotransferase	1.03e-46	2.07574	14.6544	0.832432	0.187159	ISC/EB
AAEL019671	-	1.24e-46	2.23989	14.6414	0.740541	0.0851767	ISC/EB
AAEL019977	-	2.15e-46	2.11274	14.6038	0.762162	0.102557	ISC/EB
AAEL002551	DNA topoisomerase type I	3.64e-46	2.04184	14.5674	0.772973	0.127693	ISC/EB
AAEL007650	Chaperonin	4.43e-46	1.97653	14.5538	0.794595	0.140046	ISC/EB
AAEL023182	Serine/threonine protein phosphatase 2A regulatory subunit	5.39e-46	2.38359	14.5401	0.708108	0.0619075	ISC/EB
AAEL002851	Tubulin beta chain	5.68e-46	1.74406	14.5362	0.902703	0.277076	ISC/EB
AAEL011171	low-Mr GTP-binding protein Rab31, putative	6.19e-46	3.68591	14.5301	0.67027	0.048262	ISC/EB
AAEL013139	GTPase_rho	7.19e-46	1.70599	14.5196	0.902703	0.277794	ISC/EB
AAEL002118	ubiquitin-conjugating enzyme rad6	7.71e-46	2.24329	14.5145	0.72973	0.0985349	ISC/EB
AAEL008078	clk2	7.91e-46	2.73331	14.5122	0.686486	0.0452456	ISC/EB
AAEL000010	60S ribosomal protein L36	9.04e-46	1.72761	14.5028	0.935135	0.47788	ISC/EB
AAEL003658	laminin beta-2 chain	1.16e-45	3.6027	14.4852	0.654054	0.0261419	ISC/EB
AAEL019793	-	1.71e-45	2.14492	14.4585	0.735135	0.087044	ISC/EB
AAEL007354	pseudouridylate synthase	2.15e-45	2.89139	14.4425	0.681081	0.0597529	ISC/EB
AAEL011910	-	2.25e-45	4.74306	14.4388	0.637838	0.0156564	ISC/EB
AAEL012634	-	2.31e-45	4.74242	14.437	0.643243	0.0235564	ISC/EB
AAEL006820	lipid storage droplets surface binding protein 2 (lsd2)	4.55e-45	2.04779	14.3896	0.783784	0.150819	ISC/EB
AAEL004572	-	5.43e-45	2.7539	14.3771	0.691892	0.0547257	ISC/EB
AAEL002510	serine hydroxymethyltransferase	7.9e-45	2.23642	14.3508	0.751351	0.11534	ISC/EB
AAEL004234	-	8.22e-45	1.8147	14.3477	0.783784	0.154697	ISC/EB
AAEL001126	rest corepressor (corest) protein	8.64e-45	2.56903	14.344	0.702703	0.0814421	ISC/EB
AAEL011575	-	1e-44	3.52578	14.3336	0.659459	0.037202	ISC/EB
AAEL012980	Pescadillo homolog	1.5e-44	2.27653	14.305	0.708108	0.0891985	ISC/EB
AAEL012029	-	1.95e-44	2.24717	14.2865	0.708108	0.0843149	ISC/EB
AAEL011309	orotidine-5'-phosphate decarboxylase, putative	2.3e-44	2.08503	14.2748	0.810811	0.200661	ISC/EB
AAEL012099	protease m1 zinc metalloprotease	3.12e-44	2.44464	14.2531	0.724324	0.0986785	ISC/EB
AAEL014847	Innexin	5.31e-44	1.88647	14.2158	0.72973	0.0999713	ISC/EB
AAEL007546	actin-related protein 2/3 complex subunit 1A	5.63e-44	1.85193	14.2113	0.848649	0.203103	ISC/EB
AAEL023603	-	6.68e-44	1.99646	14.1991	0.72973	0.102988	ISC/EB
AAEL010565	-	7.18e-44	3.2921	14.1938	0.659459	0.0505602	ISC/EB
AAEL008084	phosphatidylserine receptor	8.41e-44	2.06328	14.1824	0.72973	0.10586	ISC/EB
AAEL014510	Sprouty	9.59e-44	3.90746	14.173	0.643243	0.0268601	ISC/EB
AAEL014717	adiponectin receptor	1.1e-43	2.24126	14.1634	0.691892	0.0688021	ISC/EB
AAEL008257	heterogeneous nuclear ribonucleoprotein 27c	1.18e-43	1.73907	14.158	0.854054	0.214306	ISC/EB
AAEL012746	chaperonin	1.18e-43	1.78234	14.1579	0.778378	0.150962	ISC/EB
AAEL001906	pnuts protein	1.18e-43	2.23462	14.1572	0.718919	0.0943694	ISC/EB
AAEL004419	ATP-dependent RNA helicase	1.2e-43	2.4847	14.1558	0.702703	0.0942258	ISC/EB
AAEL014943	-	1.24e-43	1.88715	14.1532	0.848649	0.212152	ISC/EB
AAEL003835	initiation factor 5a	1.26e-43	2.00596	14.1523	0.767568	0.145648	ISC/EB
AAEL003161	Adenylosuccinate synthetase	1.36e-43	1.83805	14.1463	0.756757	0.133439	ISC/EB
AAEL011116	14-3-3 protein sigma, gamma, zeta, beta/alpha	1.62e-43	1.65279	14.1337	0.886486	0.251795	ISC/EB
AAEL002160	GTP-binding protein	1.88e-43	1.90677	14.1228	0.843243	0.223355	ISC/EB
AAEL013404	tetraspanin, putative	2.21e-43	3.36137	14.1113	0.643243	0.028871	ISC/EB
AAEL011985	-	3.07e-43	1.68743	14.0878	0.832432	0.214163	ISC/EB
AAEL013875	tetraspanin, putative	3.8e-43	1.79169	14.0723	0.945946	0.360816	ISC/EB
AAEL009320	chaperonin	4.43e-43	2.12065	14.0611	0.72973	0.111031	ISC/EB
AAEL008356	-	4.52e-43	2.72131	14.0595	0.659459	0.0428038	ISC/EB
AAEL005165	chaperone protein DNAj	5.23e-43	1.61537	14.0489	0.956757	0.395001	ISC/EB
AAEL000950	-	6.09e-43	2.34175	14.0379	0.708108	0.0995404	ISC/EB
AAEL000175	Eukaryotic translation initiation factor 3 subunit C	6.14e-43	1.56349	14.0372	0.789189	0.160299	ISC/EB
AAEL007439	myosin light chain 1,	7.58e-43	1.77016	14.0219	0.843243	0.206693	ISC/EB
AAEL001832	-	8.96e-43	4.86282	14.0098	0.621622	0.0168055	ISC/EB
AAEL020093	-	1.03e-42	6.16015	13.9994	0.610811	0.0081873	ISC/EB
AAEL013527	U1 small nuclear ribonucleoprotein C	1.05e-42	1.92765	13.9984	0.762162	0.13114	ISC/EB
AAEL003976	-	1.29e-42	2.45683	13.9833	0.675676	0.0667912	ISC/EB
AAEL006642	Tubulin alpha chain	1.33e-42	1.79038	13.9807	0.918919	0.369147	ISC/EB
AAEL006115	Eukaryotic translation initiation factor 3 subunit K (eIF3k)(eIF-3 p25)	1.62e-42	1.82534	13.9667	0.854054	0.222781	ISC/EB
AAEL010467	heterogeneous nuclear ribonucleoprotein	1.66e-42	2.00236	13.9646	0.713514	0.0999713	ISC/EB
AAEL001245	heterogeneous nuclear ribonucleoprotein	1.78e-42	2.71232	13.9592	0.67027	0.0547257	ISC/EB
AAEL002886	thioredoxin reductase	2.1e-42	1.66251	13.9474	0.854054	0.239586	ISC/EB
AAEL019986	-	2.19e-42	2.8045	13.9441	0.664865	0.0518529	ISC/EB
AAEL009422	-	2.88e-42	1.54996	13.9244	0.87027	0.248635	ISC/EB
AAEL006520	-	3.76e-42	2.07659	13.9051	0.724324	0.119075	ISC/EB
AAEL010148	sodium/potassium-dependent ATPase beta-2 subunit	3.8e-42	3.65761	13.9041	0.637838	0.0386383	ISC/EB
AAEL017280	-	4.68e-42	2.80642	13.8889	0.664865	0.0525711	ISC/EB
AAEL024618	-	5.61e-42	2.53043	13.8756	0.675676	0.0630566	ISC/EB
AAEL019499	-	5.67e-42	3.0407	13.8747	0.659459	0.0518529	ISC/EB
AAEL015238	UPF0729 protein AAEL015238	6.09e-42	1.66212	13.8693	0.778378	0.159437	ISC/EB
AAEL005400	2-hydroxyacid dehydrogenase	6.47e-42	1.91858	13.8648	0.713514	0.088624	ISC/EB
AAEL002337	prefoldin, subunit, putative	9.12e-42	1.97265	13.8399	0.72973	0.11692	ISC/EB
AAEL024849	-	1.15e-41	2.66615	13.8228	0.664865	0.054582	ISC/EB
AAEL019833	-	1.42e-41	2.71204	13.8076	0.67027	0.0596093	ISC/EB
AAEL010340	serine/arginine rich splicing factor	2.03e-41	1.85518	13.7816	0.756757	0.140333	ISC/EB
AAEL027357	-	2.82e-41	1.65159	13.7576	0.772973	0.152973	ISC/EB
AAEL004288	protein phsophatase-2a	3.68e-41	1.7467	13.7381	0.740541	0.128411	ISC/EB
AAEL019824	-	4.72e-41	2.86625	13.7199	0.648649	0.0471129	ISC/EB
AAEL019669	-	4.87e-41	1.6769	13.7174	0.864865	0.256248	ISC/EB
AAEL005213	Putative amino acid transporter	5.51e-41	1.62296	13.7082	0.832432	0.213157	ISC/EB
AAEL019611	-	5.88e-41	3.52843	13.7033	0.621622	0.0300201	ISC/EB
AAEL019826	-	6.33e-41	2.31089	13.6977	0.675676	0.0705257	ISC/EB
AAEL008543	Cdc42 homolog Precursor	7.38e-41	1.55881	13.6863	0.751351	0.12439	ISC/EB
AAEL011293	vitamin-K-epoxide reductase (warfarin-sensitive), putative	9.04e-41	2.70993	13.6713	0.675676	0.0741166	ISC/EB
AAEL009637	cathepsin b	1.1e-40	1.41725	13.6568	0.794595	0.171359	ISC/EB
AAEL028178	-	1.31e-40	1.69026	13.6439	0.859459	0.226228	ISC/EB
AAEL000758	ubiquitin-activating enzyme E1	1.67e-40	1.84415	13.6255	0.691892	0.0874749	ISC/EB
AAEL027910	-	1.95e-40	1.94753	13.6141	0.691892	0.094944	ISC/EB
AAEL013950	DEAD box ATP-dependent RNA helicase	2.39e-40	2.26058	13.599	0.686486	0.0890549	ISC/EB
AAEL001937	selenium-binding protein	2.85e-40	2.69976	13.5855	0.67027	0.0758403	ISC/EB
AAEL018161	-	3.21e-40	1.82958	13.5767	0.762162	0.141051	ISC/EB
AAEL008921	myosin regulatory light chain 2 smooth muscle	3.42e-40	1.66797	13.5717	0.816216	0.189744	ISC/EB
AAEL000679	NEDD8, putative	3.44e-40	1.47654	13.5711	0.805405	0.184142	ISC/EB
AAEL003014	-	5.03e-40	2.18178	13.543	0.675676	0.0696639	ISC/EB
AAEL027982	peptidoglycan recognition protein LE	5.98e-40	1.90982	13.5302	0.72973	0.1264	ISC/EB
AAEL025134	-	7.11e-40	1.58535	13.5172	0.718919	0.102988	ISC/EB
AAEL001605	microtubule binding protein, putative	7.89e-40	2.2083	13.5093	0.659459	0.0683712	ISC/EB
AAEL003006	2-deoxyglucose-6-phosphate phosphatase	8.26e-40	1.83646	13.5057	0.718919	0.11692	ISC/EB
AAEL023523	-	9.87e-40	1.90584	13.4924	0.713514	0.115915	ISC/EB
AAEL001044	tyrosyl-tRNA synthetase	1.13e-39	1.98403	13.4824	0.697297	0.106435	ISC/EB
AAEL023547	-	1.36e-39	3.53559	13.4681	0.621622	0.0359092	ISC/EB
AAEL009430	-	1.39e-39	2.35981	13.4663	0.675676	0.0748348	ISC/EB
AAEL022104	Ribosomal protein L3	2.67e-39	1.56863	13.4181	0.697297	0.0975294	ISC/EB
AAEL006847	Defective in cullin neddylation protein	3.02e-39	2.6506	13.4085	0.648649	0.0677966	ISC/EB
AAEL008248	Eukaryotic translation initiation factor 2A	3.58e-39	1.73569	13.3958	0.8	0.217035	ISC/EB
AAEL000516	juvenile hormone-inducible protein, putative	5.54e-39	1.84542	13.3632	0.724324	0.12123	ISC/EB
AAEL023512	-	5.83e-39	2.13838	13.3592	0.659459	0.0657857	ISC/EB
AAEL004107	nucleoside diphosphate kinase, putative	8.25e-39	2.5721	13.333	0.659459	0.0774203	ISC/EB
AAEL022535	-	8.99e-39	2.01343	13.3264	0.675676	0.0827348	ISC/EB
AAEL007556	-	1e-38	2.08438	13.3182	0.675676	0.0929331	ISC/EB
AAEL009387	hexokinase	1e-38	1.47071	13.3177	0.724324	0.117495	ISC/EB
AAEL001795	orfY, putative	1.18e-38	2.17626	13.3053	0.675676	0.0869003	ISC/EB
AAEL007883	fk506-binding protein	1.18e-38	1.44339	13.3053	0.837838	0.219477	ISC/EB
AAEL001216	DEAD box ATP-dependent RNA helicase	1.31e-38	1.80037	13.2972	0.718919	0.129704	ISC/EB
AAEL010403	past-1	1.36e-38	1.71	13.2941	0.702703	0.110888	ISC/EB
AAEL001623	proteasome activator subunit REG	1.74e-38	1.74187	13.2757	0.843243	0.241741	ISC/EB
AAEL007518	complexin, putative	2.05e-38	3.29176	13.2632	0.610811	0.0354783	ISC/EB
AAEL001769	DEAD box ATP-dependent RNA helicase	2.08e-38	2.26221	13.262	0.664865	0.085033	ISC/EB
AAEL001549	protein kinase c	2.54e-38	2.3245	13.2465	0.659459	0.0711003	ISC/EB
AAEL019733	-	2.73e-38	4.60502	13.2409	0.594595	0.0212583	ISC/EB
AAEL012681	60S ribosomal protein L24	3.06e-38	1.55439	13.2323	0.859459	0.276788	ISC/EB
AAEL012925	carbon catabolite repressor protein	3.18e-38	2.5896	13.2291	0.621622	0.0417983	ISC/EB
AAEL002761	tropomyosin invertebrate	3.21e-38	1.03691	13.2282	0.794595	0.178684	ISC/EB
AAEL008073	-	5.67e-38	1.28304	13.1852	0.854054	0.239586	ISC/EB
AAEL029102	-	6.1e-38	3.2031	13.1794	0.632432	0.0637748	ISC/EB
AAEL008672	ABC transporter	6.27e-38	1.72744	13.1772	0.697297	0.106148	ISC/EB
AAEL001798	protein tyrosine phosphatase prl	6.52e-38	1.59423	13.1741	0.72973	0.127693	ISC/EB
AAEL003352	60S ribosomal protein l7ae	6.75e-38	1.63769	13.1713	0.805405	0.198075	ISC/EB
AAEL006035	-	7.08e-38	1.87429	13.1674	0.664865	0.0718184	ISC/EB
AAEL013074	adenylyl cyclase-associated protein	9.2e-38	1.61963	13.1474	0.713514	0.12281	ISC/EB
AAEL018350	-	1.05e-37	2.59928	13.1375	0.632432	0.0570238	ISC/EB
AAEL003415	lamin	1.18e-37	2.42014	13.128	0.637838	0.0633439	ISC/EB
AAEL010159	importin beta-3	1.44e-37	1.38376	13.1131	0.72973	0.135737	ISC/EB
AAEL001356	RNA-binding protein	1.51e-37	1.54022	13.1091	0.740541	0.152542	ISC/EB
AAEL005736	-	1.6e-37	2.72642	13.1046	0.610811	0.0380638	ISC/EB
AAEL013620	ras-related protein Rab, putative	1.65e-37	1.90017	13.1019	0.675676	0.0976731	ISC/EB
AAEL017082	-	2.17e-37	2.43536	13.0809	0.627027	0.0604711	ISC/EB
AAEL004445	DEAD box ATP-dependent RNA helicase	2.23e-37	2.24368	13.0786	0.648649	0.0785694	ISC/EB
AAEL026085	-	2.24e-37	3.42669	13.0781	0.616216	0.0495547	ISC/EB
AAEL009291	retinoid-inducible serine carboxypeptidase (serine carboxypeptidase	2.29e-37	2.80621	13.0762	0.637838	0.0700948	ISC/EB
AAEL013407	Catalase	2.39e-37	1.51706	13.0728	0.789189	0.189888	ISC/EB
AAEL019939	-	2.44e-37	2.33182	13.071	0.659459	0.0808676	ISC/EB
AAEL012233	-	2.51e-37	1.56685	13.0689	0.708108	0.107871	ISC/EB
AAEL019724	-	2.92e-37	2.93559	13.0571	0.616216	0.0472565	ISC/EB
AAEL020264	-	3.07e-37	2.71737	13.053	0.621622	0.046682	ISC/EB
AAEL005931	6-phosphogluconate dehydrogenase	3.41e-37	2.1131	13.0449	0.67027	0.0940822	ISC/EB
AAEL007363	leucine-rich transmembrane protein	3.41e-37	4.91151	13.0446	0.578378	0.0185292	ISC/EB
AAEL013729	myotonin-protein kinase	3.7e-37	1.83991	13.0382	0.654054	0.0682275	ISC/EB
AAEL014272	molybdopterin cofactor sulfurase (mosc)	3.74e-37	1.55805	13.0372	0.735135	0.140764	ISC/EB
AAEL002501	protein disulfide isomerase	5.49e-37	1.67759	13.0077	0.708108	0.131284	ISC/EB
AAEL027786	-	5.53e-37	2.31442	13.0069	0.632432	0.0619075	ISC/EB
AAEL025993	-	5.69e-37	1.88726	13.0046	0.681081	0.107153	ISC/EB
AAEL019604	-	5.74e-37	2.57359	13.0038	0.610811	0.0410801	ISC/EB
AAEL012751	-	6.49e-37	1.79007	12.9941	0.648649	0.066073	ISC/EB
AAEL005832	programmed cell death	7.32e-37	1.29503	12.9848	0.783784	0.166762	ISC/EB
AAEL010765	-	9.25e-37	1.47951	12.9666	0.859459	0.267452	ISC/EB
AAEL012347	-	1.05e-36	3.49139	12.9567	0.6	0.0386383	ISC/EB
AAEL010486	viral IAP-associated factor, putative	1.2e-36	1.89219	12.9465	0.648649	0.0782821	ISC/EB
AAEL007392	mitochondrial import receptor subunit tom20	1.22e-36	1.45524	12.9451	0.8	0.193335	ISC/EB
AAEL003193	inorganic pyrophosphatase	1.69e-36	1.71235	12.9194	0.718919	0.137604	ISC/EB
AAEL000752	BSD domain-containing protein	1.85e-36	1.95024	12.9123	0.643243	0.0790003	ISC/EB
AAEL002335	atbf1	2.57e-36	4.15884	12.8868	0.578378	0.0221201	ISC/EB
AAEL013279	peptidyl-prolyl cis-trans isomerase (cyclophilin)	2.62e-36	1.49066	12.8854	0.837838	0.251508	ISC/EB
AAEL000370	acyl-CoA oxidase	2.68e-36	3.0246	12.8833	0.6	0.0415111	ISC/EB
AAEL002165	Putative hydroxypyruvate isomerase	3.07e-36	2.60462	12.8727	0.621622	0.0596093	ISC/EB
AAEL002375	NBP2b protein, putative	4.03e-36	2.08776	12.8515	0.648649	0.0835967	ISC/EB
AAEL025268	-	4.15e-36	2.2706	12.8489	0.643243	0.0722494	ISC/EB
AAEL000079	-	4.95e-36	2.64654	12.8351	0.6	0.0360529	ISC/EB
AAEL006180	sodium-coupled cation-chloride cotransporter	5.52e-36	5.30709	12.8264	0.562162	0.00962367	ISC/EB
AAEL003634	Hsp70-interacting protein, putative	5.82e-36	1.68742	12.8223	0.681081	0.107297	ISC/EB
AAEL008738	DEAD box ATP-dependent RNA helicase	6.51e-36	1.34279	12.8134	0.8	0.20497	ISC/EB
AAEL015575	mitochondrial import inner membrane translocase subunit tim17	6.62e-36	1.7172	12.8118	0.702703	0.128842	ISC/EB
AAEL019579	-	8.2e-36	3.18944	12.7951	0.594595	0.0364838	ISC/EB
AAEL001569	-	1.19e-35	1.69032	12.7662	0.675676	0.106722	ISC/EB
AAEL014863	glycogenin	1.24e-35	2.32834	12.7628	0.621622	0.0590348	ISC/EB
AAEL023902	-	1.43e-35	1.70414	12.7512	0.659459	0.0814421	ISC/EB
AAEL023022	-	1.46e-35	2.74118	12.7494	0.6	0.0469693	ISC/EB
AAEL014913	Pyruvate kinase	1.67e-35	1.43842	12.7387	0.8	0.21287	ISC/EB
AAEL007682	-	1.77e-35	2.41942	12.734	0.616216	0.0518529	ISC/EB
AAEL017290	Coiled-coil domain-containing protein 72 homolog	1.81e-35	1.35419	12.732	0.810811	0.206406	ISC/EB
AAEL000186	-	1.99e-35	1.96474	12.7246	0.654054	0.0906349	ISC/EB
AAEL002887	Armadillo segment polarity protein	2.05e-35	1.74711	12.722	0.659459	0.0906349	ISC/EB
AAEL002539	fimbrin/plastin	2.13e-35	1.80876	12.7189	0.708108	0.130853	ISC/EB
AAEL003151	-	2.28e-35	2.15489	12.7134	0.632432	0.0761276	ISC/EB
AAEL011099	molybdopterin-binding	2.58e-35	1.70038	12.7035	0.708108	0.144355	ISC/EB
AAEL013207	-	2.6e-35	1.98506	12.7026	0.664865	0.103993	ISC/EB
AAEL029004	-	2.64e-35	1.67335	12.7012	0.691892	0.120511	ISC/EB
AAEL019567	-	2.77e-35	1.71792	12.6974	0.686486	0.110169	ISC/EB
AAEL027903	-	2.8e-35	1.82867	12.6963	0.691892	0.119793	ISC/EB
AAEL019932	-	4.04e-35	2.98199	12.6675	0.589189	0.035191	ISC/EB
AAEL010012	GTP-binding protein sar1	4.06e-35	1.53665	12.6669	0.848649	0.27449	ISC/EB
AAEL004699	-	4.71e-35	2.41182	12.655	0.610811	0.0538638	ISC/EB
AAEL009351	thioredoxin, putative	4.76e-35	1.19585	12.6541	0.783784	0.189601	ISC/EB
AAEL003552	DNA-directed RNA polymerase subunit rpb6	4.78e-35	1.52743	12.6536	0.681081	0.112468	ISC/EB
AAEL001946	four and a half lim domains	4.8e-35	2.12105	12.6531	0.605405	0.0489802	ISC/EB
AAEL001261	-	5.1e-35	3.40455	12.6481	0.594595	0.0458202	ISC/EB
AAEL008928	inward-rectifying potassium channel	5.44e-35	1.57689	12.6428	0.697297	0.1264	ISC/EB
AAEL006792	-	6.07e-35	2.92422	12.6341	0.583784	0.0317438	ISC/EB
AAEL004613	phenylalanyl-tRNA synthetase beta chain	8.05e-35	1.70833	12.6116	0.681081	0.123959	ISC/EB
AAEL025362	60S ribosomal protein L10	8.87e-35	1.55395	12.6038	0.832432	0.251652	ISC/EB
AAEL023756	-	9.06e-35	1.65971	12.602	0.686486	0.12281	ISC/EB
AAEL018120	Ribosomal protein S6 kinase	1.21e-34	1.41631	12.5791	0.745946	0.15441	ISC/EB
AAEL006400	elongator component, putative	1.27e-34	2.82717	12.575	0.6	0.0588911	ISC/EB
AAEL025818	-	1.39e-34	3.56	12.5676	0.572973	0.0270037	ISC/EB
AAEL012731	Adenylate kinase 2, mitochondrial (AK 2)(EC 2.7.4.3)(ATP-AMP transphosphorylase 2)	1.94e-34	1.10589	12.5409	0.767568	0.178253	ISC/EB
AAEL020615	-	2.14e-34	3.0706	12.5332	0.589189	0.0430911	ISC/EB
AAEL021255	-	2.28e-34	3.08542	12.5278	0.583784	0.0363401	ISC/EB
AAEL006158	histone H3.3	2.65e-34	1.22656	12.5158	0.767568	0.187302	ISC/EB
AAEL020830	-	2.71e-34	2.35093	12.5139	0.6	0.0474002	ISC/EB
AAEL007042	far upstream (fuse) binding protein	2.71e-34	1.70025	12.5138	0.681081	0.1185	ISC/EB
AAEL020002	-	2.87e-34	2.97254	12.5091	0.583784	0.0350474	ISC/EB
AAEL008262	ppa (fragment)	2.9e-34	2.70636	12.5078	0.594595	0.0537202	ISC/EB
AAEL003103	E2 ubiquitin-conjugating enzyme, effete	2.91e-34	1.13838	12.5075	0.832432	0.237575	ISC/EB
AAEL013596	phosphatidylinositol 3-kinase regulatory subunit	3.04e-34	2.51932	12.5038	0.6	0.0484056	ISC/EB
AAEL003746	4-Hydroxybutyrate CoA-transferase, putative	3.68e-34	1.70281	12.4884	0.67027	0.120224	ISC/EB
AAEL021301	-	3.95e-34	2.95969	12.4826	0.578378	0.0333238	ISC/EB
AAEL017447	-	4.06e-34	1.38967	12.4802	0.697297	0.13272	ISC/EB
AAEL018700	-	4.28e-34	4.1514	12.4759	0.562162	0.0228383	ISC/EB
AAEL004435	kynurenine aminotransferase	4.38e-34	1.50833	12.4739	0.681081	0.119506	ISC/EB
AAEL011657	importin alpha	8.17e-34	1.45423	12.4239	0.664865	0.103706	ISC/EB
AAEL025051	-	9.71e-34	3.0863	12.4099	0.578378	0.0357656	ISC/EB
AAEL013544	Klu, snail protein, putative	1.02e-33	2.95488	12.4058	0.610811	0.0656421	ISC/EB
AAEL027240	-	1.07e-33	3.66694	12.4016	0.567568	0.0287274	ISC/EB
AAEL004460	sulfatase	1.23e-33	1.40354	12.3907	0.843243	0.26027	ISC/EB
AAEL004088	aldo-keto reductase	1.39e-33	1.28449	12.3805	0.816216	0.226372	ISC/EB
AAEL007065	ADP-ribosylation factor 1	1.53e-33	1.13265	12.3727	0.859459	0.269176	ISC/EB
AAEL009948	aldehyde dehydrogenase	1.6e-33	2.53459	12.3691	0.616216	0.0736857	ISC/EB
AAEL024837	-	1.75e-33	2.87561	12.3614	0.589189	0.0532893	ISC/EB
AAEL003731	nuclear body associated kinase, putative	1.94e-33	2.64008	12.3528	0.589189	0.0452456	ISC/EB
AAEL007001	mitochondrial import receptor subunit tom40	1.96e-33	1.75351	12.352	0.648649	0.103706	ISC/EB
AAEL007043	-	1.97e-33	1.56371	12.3516	0.637838	0.0894858	ISC/EB
AAEL009733	-	2.03e-33	1.50002	12.3489	0.648649	0.0922149	ISC/EB
AAEL006976	-	2.1e-33	2.008	12.346	0.605405	0.0614766	ISC/EB
AAEL007135	peroxiredoxin 5, prdx5	2.23e-33	1.34739	12.3408	0.816216	0.238725	ISC/EB
AAEL014959	heterogeneous nuclear ribonucleoprotein k	2.63e-33	2.10011	12.3276	0.621622	0.0759839	ISC/EB
AAEL013229	Tubulin alpha chain	3.39e-33	1.76457	12.307	0.637838	0.090204	ISC/EB
AAEL009160	skp1	3.46e-33	1.2164	12.305	0.816216	0.237575	ISC/EB
AAEL006129	Deoxyhypusine hydroxylase	3.73e-33	1.44011	12.2987	0.697297	0.140477	ISC/EB
AAEL004691	ring finger	4.55e-33	1.32289	12.2826	0.778378	0.195346	ISC/EB
AAEL006685	G-protein, gamma-subunit, putative	4.85e-33	1.45426	12.2771	0.686486	0.132433	ISC/EB
AAEL013083	-	6.81e-33	1.46762	12.2495	0.675676	0.126257	ISC/EB
AAEL008336	snail protein, putative	6.88e-33	5.31235	12.2483	0.535135	0.00804367	ISC/EB
AAEL024195	-	6.88e-33	2.34056	12.2482	0.594595	0.0574548	ISC/EB
AAEL026633	-	6.88e-33	1.97458	12.248	0.637838	0.0883367	ISC/EB
AAEL013713	trypsin	6.88e-33	1.64682	12.2479	0.637838	0.0847458	ISC/EB
AAEL019700	-	7.2e-33	1.59226	12.2441	0.627027	0.0731112	ISC/EB
AAEL000529	40S ribosomal protein S21	8.48e-33	1.70014	12.2306	0.675676	0.129417	ISC/EB
AAEL002860	Mitochondrial pyruvate carrier	9.02e-33	1.52567	12.2254	0.648649	0.102988	ISC/EB
AAEL017421	-	1.09e-32	1.47232	12.2095	0.681081	0.131284	ISC/EB
AAEL000185	eukaryotic translation initiation factor	1.2e-32	1.09638	12.2017	0.810811	0.227808	ISC/EB
AAEL011414	high mobility group non-histone protein, putative	1.34e-32	1.64633	12.1925	0.767568	0.221632	ISC/EB
AAEL019431	ecdysone receptor	1.4e-32	2.80708	12.1888	0.572973	0.0369147	ISC/EB
AAEL009274	-	1.51e-32	1.63808	12.1826	0.654054	0.106148	ISC/EB
AAEL006899	DNA-J/hsp40	1.88e-32	4.39445	12.1642	0.545946	0.0214019	ISC/EB
AAEL005766	Fructose-bisphosphate aldolase	2.03e-32	1.42369	12.1579	0.908108	0.367567	ISC/EB
AAEL007547	chloride channel protein	2.28e-32	1.80668	12.1483	0.632432	0.0953749	ISC/EB
AAEL026904	-	2.72e-32	1.48758	12.1337	0.908108	0.385809	ISC/EB
AAEL011340	U1 small nuclear ribonucleoprotein 70 kd	3.12e-32	2.25137	12.1222	0.594595	0.0634875	ISC/EB
AAEL023037	-	3.14e-32	2.01476	12.1216	0.616216	0.0863258	ISC/EB
AAEL014768	glutamate synthase	3.74e-32	1.73795	12.1071	0.648649	0.105573	ISC/EB
AAEL013461	parvin	4.46e-32	2.04201	12.0924	0.605405	0.0728239	ISC/EB
AAEL022901	Huntingtin-interacting protein HYPK (Fragment)	5.21e-32	1.29493	12.0795	0.686486	0.136886	ISC/EB
AAEL003125	acyl-coa dehydrogenase	5.53e-32	1.66779	12.0745	0.648649	0.110026	ISC/EB
AAEL013075	-	5.59e-32	1.35542	12.0734	0.659459	0.114191	ISC/EB
AAEL015064	Small ubiquitin-related modifier	6.21e-32	1.40328	12.0647	0.886486	0.320598	ISC/EB
AAEL002077	UV excision repair protein rad23	6.65e-32	1.91973	12.0588	0.616216	0.0887676	ISC/EB
AAEL003606	purine biosynthesis protein 6, pur6	8.48e-32	1.54341	12.0386	0.654054	0.109882	ISC/EB
AAEL013533	-	1.02e-31	1.22802	12.0236	0.886486	0.31241	ISC/EB
AAEL012237	bhlhzip transcription factor max/bigmax	1.13e-31	1.77235	12.0145	0.621622	0.0930767	ISC/EB
AAEL007548	leukocyte receptor cluster (lrc) member	1.15e-31	2.88958	12.0133	0.556757	0.0311692	ISC/EB
AAEL006833	succinyl-CoA synthetase small subunit, putative	1.28e-31	1.12723	12.0038	0.762162	0.197932	ISC/EB
AAEL024525	-	1.34e-31	2.5605	11.9998	0.583784	0.0578857	ISC/EB
AAEL008894	-	1.35e-31	4.71721	11.999	0.535135	0.0166619	ISC/EB
AAEL001925	-	1.41e-31	3.87849	11.9958	0.540541	0.0199655	ISC/EB
AAEL001206	threonyl-tRNA synthetase	1.43e-31	1.36081	11.9941	0.675676	0.130997	ISC/EB
AAEL000844	ad-003	1.54e-31	2.34826	11.9877	0.594595	0.0689457	ISC/EB
AAEL001154	-	1.73e-31	1.64285	11.9779	0.616216	0.0867567	ISC/EB
AAEL003921	ubiquitin, putative	1.82e-31	2.07341	11.9736	0.605405	0.0825912	ISC/EB
AAEL011055	chaperone protein DNAj	1.98e-31	1.59139	11.9667	0.621622	0.0920712	ISC/EB
AAEL018211	-	2.25e-31	1.31825	11.9557	0.632432	0.088193	ISC/EB
AAEL013102	-	2.43e-31	1.66569	11.9494	0.621622	0.0807239	ISC/EB
AAEL019626	-	2.54e-31	2.81476	11.9454	0.551351	0.0278656	ISC/EB
AAEL018039	-	2.58e-31	3.63651	11.9441	0.545946	0.0267165	ISC/EB
AAEL008893	xaa-pro dipeptidase pepd/pepq(e.coli)	2.7e-31	1.05039	11.9401	0.756757	0.188164	ISC/EB
AAEL000227	Class B Scavenger Receptor (CD36 domain).	3.59e-31	2.49176	11.9161	0.589189	0.0702384	ISC/EB
AAEL018514	Arthropod 7SK RNA	3.7e-31	1.5256	11.9135	0.627027	0.0891985	ISC/EB
AAEL017081	-	6.44e-31	1.06601	11.8671	0.772973	0.200661	ISC/EB
AAEL006066	peptidyl-tRNA hydrolase	6.67e-31	1.49966	11.8639	0.632432	0.0978167	ISC/EB
AAEL019473	-	7.68e-31	3.07238	11.852	0.540541	0.0228383	ISC/EB
AAEL010059	bacterial-type ABC transport ATP-binding subunit? or RNAse l inhibitor	8.25e-31	1.13134	11.8458	0.718919	0.177966	ISC/EB
AAEL001101	ATP-dependent transporter	8.3e-31	1.51737	11.8452	0.627027	0.0952313	ISC/EB
AAEL010043	GPCR Calcitonin/Diuretic Hormone Family	9e-31	5.90775	11.8382	0.518919	0.0100546	ISC/EB
AAEL001864	eukaryotic translation initiation factor 4E binding protein (4EBP)	9.29e-31	1.74386	11.8354	0.594595	0.0713875	ISC/EB
AAEL007660	suppressor of actin (sac)	9.4e-31	1.93102	11.8342	0.6	0.0774203	ISC/EB
AAEL012313	charged multivesicular body protein 5	1e-30	1.52925	11.8285	0.632432	0.100977	ISC/EB
AAEL009874	-	1.15e-30	2.21107	11.8173	0.578378	0.0568802	ISC/EB
AAEL019987	-	1.3e-30	3.44652	11.8069	0.535135	0.022551	ISC/EB
AAEL006977	serine/threonine protein phosphatase 2a regulatory subunit a	1.4e-30	1.56984	11.8004	0.621622	0.0963804	ISC/EB
AAEL025082	Peptidyl-prolyl cis-trans isomerase	1.43e-30	1.46062	11.7984	0.686486	0.145935	ISC/EB
AAEL004997	U3 small nucleolar ribonucleoprotein protein imp4	1.72e-30	1.75866	11.7826	0.605405	0.0863258	ISC/EB
AAEL006727	multisynthetase complex, auxiliary protein, p38, putative	2.56e-30	1.21528	11.749	0.691892	0.147228	ISC/EB
AAEL011832	-	3.43e-30	1.27794	11.7237	0.659459	0.128986	ISC/EB
AAEL024269	-	4.09e-30	4.00208	11.7086	0.52973	0.0218328	ISC/EB
AAEL000847	-	5.31e-30	1.25673	11.6863	0.67027	0.142201	ISC/EB
AAEL004586	Histone deacetylase	5.56e-30	1.42167	11.6823	0.621622	0.0959494	ISC/EB
AAEL019617	-	5.73e-30	2.95797	11.6796	0.545946	0.0346165	ISC/EB
AAEL014891	cytochrome P450	6.2e-30	2.28289	11.6728	0.583784	0.0736857	ISC/EB
AAEL011369	endothelin-converting enzyme	8.82e-30	2.89727	11.6425	0.540541	0.0346165	ISC/EB
AAEL019788	-	9.46e-30	1.50735	11.6363	0.605405	0.0790003	ISC/EB
AAEL012026	translation initiation factor 5C	9.62e-30	1.26196	11.6348	0.87027	0.312698	ISC/EB
AAEL005046	splicing factor	1.27e-29	2.33257	11.6106	0.567568	0.0588911	ISC/EB
AAEL019748	-	1.46e-29	1.47846	11.5986	0.643243	0.12281	ISC/EB
AAEL011718	-	1.46e-29	1.66799	11.5984	0.627027	0.106722	ISC/EB
AAEL013987	-	1.59e-29	2.39067	11.5913	0.572973	0.0649239	ISC/EB
AAEL014198	cdp-diacylglycerol--glycerol-3-phosphate 3-phosphatidyltransferase	1.69e-29	1.21071	11.5857	0.659459	0.129417	ISC/EB
AAEL010798	ubiquitin-conjugating enzyme E2 g	1.86e-29	1.11672	11.5775	0.675676	0.148951	ISC/EB
AAEL011665	-	2.16e-29	1.35849	11.5644	0.637838	0.116777	ISC/EB
AAEL005255	PAR-domain protein 1	2.25e-29	1.47668	11.5607	0.621622	0.0963804	ISC/EB
AAEL004493	ribosome biogenesis protein tsr1 (20S rRNA accumulation protein 1)	2.42e-29	2.23903	11.5542	0.556757	0.0532893	ISC/EB
AAEL003275	-	2.78e-29	2.5619	11.5422	0.540541	0.0382074	ISC/EB
AAEL006854	Niemann-Pick Type C-2, putative	2.95e-29	3.74585	11.5369	0.535135	0.0392129	ISC/EB
AAEL019672	-	3.02e-29	1.87229	11.5348	0.567568	0.0534329	ISC/EB
AAEL021473	-	3.16e-29	2.53526	11.5307	0.556757	0.0553002	ISC/EB
AAEL013675	eukaryotic translation initiation factor	3.75e-29	1.23807	11.5158	0.686486	0.160011	ISC/EB
AAEL014904	DEAD box ATP-dependent RNA helicase	4.24e-29	2.11283	11.5051	0.567568	0.0680839	ISC/EB
AAEL002140	transcription initiation factor IIA (TFIIA), gamma chain	4.37e-29	1.25953	11.5021	0.610811	0.0943694	ISC/EB
AAEL005027	acidic ribosomal protein P1, putative	4.37e-29	1.03669	11.5021	0.735135	0.18759	ISC/EB
AAEL002401	proteasome subunit beta type	4.61e-29	1.10107	11.4973	0.643243	0.119362	ISC/EB
AAEL027646	-	4.84e-29	1.71222	11.4931	0.605405	0.096524	ISC/EB
AAEL001092	udp-glucose pyrophosphatase	5.06e-29	1.08704	11.4891	0.664865	0.13545	ISC/EB
AAEL009606	-	5.51e-29	2.42999	11.4815	0.556757	0.0564493	ISC/EB
AAEL010470	calcineurin b subunit	6.45e-29	1.78775	11.4677	0.594595	0.0876185	ISC/EB
AAEL004235	kinesin-like protein Klp10A	6.45e-29	2.36842	11.4676	0.545946	0.041942	ISC/EB
AAEL002137	transcriptional adaptor 2 (ada2)	7.11e-29	1.6318	11.4591	0.610811	0.104137	ISC/EB
AAEL015061	chaperone binding protein	7.77e-29	1.48463	11.4512	0.616216	0.105286	ISC/EB
AAEL013869	RNA-binding protein	7.9e-29	2.45981	11.4496	0.556757	0.0583166	ISC/EB
AAEL011320	G-protein, gamma-subunit, putative	8.08e-29	1.50428	11.4476	0.594595	0.0847458	ISC/EB
AAEL004620	sorting nexin	1.08e-28	1.81186	11.422	0.578378	0.0758403	ISC/EB
AAEL006895	phosphofructokinase	1.23e-28	2.05225	11.4107	0.578378	0.0745475	ISC/EB
AAEL004467	-	1.24e-28	1.62128	11.4095	0.605405	0.0969549	ISC/EB
AAEL009092	longevity assurance factor 1 (lag1)	1.31e-28	2.14223	11.4047	0.556757	0.0537202	ISC/EB
AAEL009607	Protein lingerer	1.9e-28	1.56489	11.3722	0.616216	0.103562	ISC/EB
AAEL017085	glutathione transferase	1.93e-28	1.68493	11.3709	0.594595	0.0841712	ISC/EB
AAEL012865	-	2.34e-28	1.73085	11.3537	0.594595	0.0922149	ISC/EB
AAEL004472	-	3.13e-28	1.18165	11.3278	0.627027	0.107871	ISC/EB
AAEL009898	26S proteasome alpha 1 subunit	3.66e-28	1.15713	11.3141	0.648649	0.128555	ISC/EB
AAEL018219	-	3.69e-28	2.13432	11.3132	0.551351	0.0489802	ISC/EB
AAEL012094	casein kinase ii, alpha chain (cmgc group iv)	4.29e-28	1.16425	11.2999	0.664865	0.140333	ISC/EB
AAEL012227	-	4.66e-28	1.07099	11.2924	0.686486	0.159006	ISC/EB
AAEL008025	-	4.79e-28	1.22323	11.2899	0.637838	0.12281	ISC/EB
AAEL010843	-	4.8e-28	1.10846	11.2895	0.832432	0.284114	ISC/EB
AAEL004738	Methionine aminopeptidase 2	4.8e-28	1.58843	11.2893	0.583784	0.0851767	ISC/EB
AAEL014702	lysyl-tRNA synthetase	4.81e-28	1.56324	11.289	0.610811	0.109882	ISC/EB
AAEL019553	-	4.88e-28	2.77954	11.2877	0.524324	0.0293019	ISC/EB
AAEL004607	Adenylyltransferase and sulfurtransferase MOCS3 (Molybdenum cofactor synthesis protein 3)	4.9e-28	1.59676	11.287	0.594595	0.094944	ISC/EB
AAEL009377	rap1 and	6.07e-28	1.86322	11.2681	0.562162	0.0623384	ISC/EB
AAEL005054	pap-inositol-1,4-phosphatase	6.77e-28	1.35545	11.2584	0.632432	0.123528	ISC/EB
AAEL011359	nfat	7.56e-28	2.73369	11.2485	0.52973	0.035191	ISC/EB
AAEL005985	-	7.76e-28	1.32123	11.2461	0.659459	0.140764	ISC/EB
AAEL004437	dual-specificity protein phosphatase, putative	8.11e-28	2.07923	11.2421	0.567568	0.0733984	ISC/EB
AAEL002722	protein kinase C inhibitor, putative	8.34e-28	1.39158	11.2394	0.627027	0.113904	ISC/EB
AAEL008958	forkhead box protein (AaegFOXK1)	8.66e-28	2.49052	11.2359	0.545946	0.0524275	ISC/EB
AAEL027554	-	1.1e-27	1.22611	11.2147	0.637838	0.131715	ISC/EB
AAEL007431	-	1.11e-27	1.02389	11.2135	0.724324	0.185866	ISC/EB
AAEL013709	Histone H4	1.2e-27	1.06704	11.2067	0.664865	0.145361	ISC/EB
AAEL005816	chromatin regulatory protein sir2	1.28e-27	2.18695	11.2007	0.540541	0.0527147	ISC/EB
AAEL008144	AMP dependent ligase	1.63e-27	3.52148	11.179	0.508108	0.0259983	ISC/EB
AAEL013966	ATP-dependent clp protease ATP-binding subunit clpx	1.65e-27	1.06121	11.1777	0.643243	0.122666	ISC/EB
AAEL000944	-	1.66e-27	1.01273	11.1772	0.648649	0.131715	ISC/EB
AAEL006224	short-chain dehydrogenase	1.71e-27	1.3202	11.1746	0.616216	0.11491	ISC/EB
AAEL014529	-	2.27e-27	2.01781	11.1491	0.556757	0.0680839	ISC/EB
AAEL012845	Mitochondrial import inner membrane translocase subunit TIM44	2.53e-27	1.67093	11.1393	0.578378	0.086613	ISC/EB
AAEL007243	valacyclovir hydrolase	2.53e-27	1.99053	11.139	0.556757	0.0650675	ISC/EB
AAEL017315	-	3.04e-27	1.02083	11.1227	0.654054	0.139615	ISC/EB
AAEL022609	-	3.66e-27	1.87697	11.1058	0.578378	0.0817294	ISC/EB
AAEL021703	-	3.89e-27	1.78948	11.1002	0.572973	0.0811548	ISC/EB
AAEL012276	survival motor neuron protein	3.94e-27	1.74397	11.099	0.572973	0.0784257	ISC/EB
AAEL004097	enhancer of split protein, putative	5.29e-27	3.7507	11.0724	0.508108	0.0308819	ISC/EB
AAEL008719	Sm protein G, putative	5.55e-27	1.28544	11.068	0.632432	0.129991	ISC/EB
AAEL024853	-	7.14e-27	1.34786	11.0448	0.594595	0.100977	ISC/EB
AAEL012326	calmodulin	7.17e-27	1.24855	11.0441	0.935135	0.450014	ISC/EB
AAEL024343	-	7.5e-27	1.87244	11.04	0.540541	0.0519966	ISC/EB
AAEL004727	Inositol-pentakisphosphate 2-kinase	7.82e-27	1.57495	11.0361	0.6	0.0983913	ISC/EB
AAEL010743	cysteine desulfurylase	8e-27	1.8258	11.0339	0.551351	0.0667912	ISC/EB
AAEL008696	smad	8.22e-27	1.95269	11.0314	0.540541	0.053002	ISC/EB
AAEL005796	eukaryotic translation initiation factor 4e type	8.29e-27	1.52453	11.0304	0.589189	0.094944	ISC/EB
AAEL006174	proteasome subunit beta type	9.58e-27	1.15107	11.0173	0.632432	0.12755	ISC/EB
AAEL001218	alanyl-tRNA synthetase	1.22e-26	1.59125	10.9953	0.572973	0.0873312	ISC/EB
AAEL021805	-	1.35e-26	3.29493	10.9854	0.508108	0.0291583	ISC/EB
AAEL012914	-	1.38e-26	3.24125	10.9838	0.513514	0.035191	ISC/EB
AAEL003115	tartan	1.48e-26	5.40198	10.9773	0.481081	0.00804367	ISC/EB
AAEL017385	-	1.54e-26	1.94044	10.9734	0.545946	0.062913	ISC/EB
AAEL019596	-	1.58e-26	1.55683	10.9709	0.583784	0.0854639	ISC/EB
AAEL008542	kinesin heavy chain subunit	2.13e-26	1.13617	10.9435	0.616216	0.110313	ISC/EB
AAEL007293	cAMP-dependent protein kinase catalytic subunit	2.13e-26	1.05073	10.9433	0.632432	0.129848	ISC/EB
AAEL003462	aromatic amino acid decarboxylase	2.16e-26	4.60117	10.942	0.491892	0.0224074	ISC/EB
AAEL012161	-	2.59e-26	2.10338	10.9253	0.545946	0.0650675	ISC/EB
AAEL005879	vinculin	2.69e-26	2.13524	10.9217	0.562162	0.0800057	ISC/EB
AAEL004427	Prefoldin subunit 3	3.39e-26	1.12943	10.9003	0.610811	0.112324	ISC/EB
AAEL011248	innexin	3.84e-26	5.26601	10.8886	0.481081	0.013071	ISC/EB
AAEL013309	high-affinity copper uptake protein	3.86e-26	1.43927	10.8882	0.567568	0.0830221	ISC/EB
AAEL014158	-	4.12e-26	2.24453	10.8821	0.518919	0.0439529	ISC/EB
AAEL019722	-	4.19e-26	3.059	10.8804	0.502703	0.0318874	ISC/EB
AAEL000328	-	4.37e-26	1.06787	10.8763	0.654054	0.145073	ISC/EB
AAEL028037	-	4.52e-26	1.66924	10.8732	0.572973	0.0821603	ISC/EB
AAEL009476	-	4.76e-26	1.23951	10.8682	0.632432	0.133439	ISC/EB
AAEL026243	-	5.08e-26	2.09486	10.8623	0.545946	0.069233	ISC/EB
AAEL002317	Insulin-like receptor Precursor (MIR)(EC 2.7.10.1)	5.27e-26	3.69868	10.8587	0.491892	0.0196783	ISC/EB
AAEL025915	-	5.57e-26	1.33532	10.8535	0.605405	0.107009	ISC/EB
AAEL003777	-	5.8e-26	2.90559	10.8498	0.513514	0.0396438	ISC/EB
AAEL012553	JAKSTAT pathway signalling Janus Kinase Hopscotch.	7e-26	3.73025	10.8323	0.491892	0.0232692	ISC/EB
AAEL008553	-	8.09e-26	1.31477	10.8189	0.616216	0.123384	ISC/EB
AAEL002399	Aspartate aminotransferase	8.6e-26	1.00055	10.8131	0.67027	0.165039	ISC/EB
AAEL011063	tumor endothelial marker 7 precursor	9.17e-26	1.61389	10.8071	0.556757	0.0728239	ISC/EB
AAEL019755	-	9.35e-26	2.6037	10.8051	0.524324	0.0496984	ISC/EB
AAEL010784	-	1.11e-25	2.51241	10.7894	0.508108	0.0390692	ISC/EB
AAEL008331	-	1.12e-25	3.45854	10.7886	0.491892	0.0229819	ISC/EB
AAEL012756	-	1.24e-25	2.23885	10.7791	0.524324	0.0478311	ISC/EB
AAEL007366	-	1.25e-25	1.52753	10.7781	0.556757	0.0794312	ISC/EB
AAEL012310	actin	1.3e-25	1.99202	10.7743	0.545946	0.0745475	ISC/EB
AAEL005038	ubiquitin-conjugating enzyme E2	1.67e-25	1.18629	10.7509	0.589189	0.103275	ISC/EB
AAEL013939	erk1/2	1.91e-25	1.98694	10.7384	0.524324	0.0478311	ISC/EB
AAEL005628	-	1.91e-25	1.81616	10.7383	0.545946	0.0712439	ISC/EB
AAEL004902	ras-related protein Rab-2A, putative	2.29e-25	1.03584	10.7215	0.594595	0.10744	ISC/EB
AAEL007184	vacuolar ATP synthase subunit g	2.48e-25	1.16415	10.7137	0.6	0.114048	ISC/EB
AAEL010366	glucosyl/glucuronosyl transferases	3.13e-25	1.42338	10.6919	0.610811	0.126688	ISC/EB
AAEL011738	-	3.16e-25	1.98984	10.6908	0.535135	0.0663602	ISC/EB
AAEL013171	heme peroxidase	3.19e-25	3.27798	10.6899	0.502703	0.0392129	ISC/EB
AAEL007947	glutathione transferase	3.57e-25	2.31232	10.6793	0.52973	0.0600402	ISC/EB
AAEL023769	-	3.57e-25	1.75471	10.6792	0.583784	0.112611	ISC/EB
AAEL004809	-	3.93e-25	2.71503	10.6701	0.518919	0.0502729	ISC/EB
AAEL007707	malate dehydrogenase	4.02e-25	1.06402	10.6679	0.837838	0.314278	ISC/EB
AAEL009041	arp2/3 complex 20 kd subunit	4.12e-25	1.58663	10.6655	0.551351	0.077133	ISC/EB
AAEL019422	-	4.64e-25	2.07715	10.6543	0.518919	0.0475438	ISC/EB
AAEL008500	DEAD box ATP-dependent RNA helicase	4.79e-25	1.18882	10.651	0.572973	0.0900603	ISC/EB
AAEL003064	Putative permease of the major facilitator superfamily protein	4.79e-25	1.78019	10.6509	0.556757	0.0876185	ISC/EB
AAEL004438	GrpE protein homolog	4.79e-25	1.38865	10.6508	0.594595	0.115771	ISC/EB
AAEL006829	microsomal glutathione s-transferase	5.1e-25	1.06387	10.6448	0.654054	0.157857	ISC/EB
AAEL019791	-	5.34e-25	1.7849	10.6404	0.556757	0.0871876	ISC/EB
AAEL024690	-	5.46e-25	3.1793	10.6382	0.497297	0.0380638	ISC/EB
AAEL001916	eukaryotic translation initiation factor 4e	5.76e-25	1.04049	10.633	0.627027	0.134875	ISC/EB
AAEL019980	-	5.86e-25	3.49109	10.6313	0.486486	0.0247055	ISC/EB
AAEL006551	-	6.17e-25	1.21172	10.6264	0.594595	0.11333	ISC/EB
AAEL007679	-	6.73e-25	1.65234	10.6182	0.551351	0.0797185	ISC/EB
AAEL000436	-	6.75e-25	1.74016	10.6178	0.551351	0.0827348	ISC/EB
AAEL011873	ubiquitin-conjugating enzyme variant 1A	7.04e-25	1.01673	10.6137	0.621622	0.133582	ISC/EB
AAEL012023	-	7.21e-25	1.70704	10.6113	0.535135	0.0672221	ISC/EB
AAEL017395	-	7.4e-25	1.38089	10.6088	0.583784	0.107728	ISC/EB
AAEL007845	rab5	8.72e-25	1.01826	10.5931	0.621622	0.128842	ISC/EB
AAEL012466	integrin beta subunit	8.79e-25	1.2165	10.5922	0.572973	0.0952313	ISC/EB
AAEL026089	-	9.04e-25	1.81981	10.5895	0.535135	0.069233	ISC/EB
AAEL023543	-	9.96e-25	2.22528	10.5803	0.524324	0.0607584	ISC/EB
AAEL019838	-	1.02e-24	1.79876	10.5781	0.524324	0.0544384	ISC/EB
AAEL025097	-	1.02e-24	3.01809	10.578	0.486486	0.0244183	ISC/EB
AAEL006172	-	1.22e-24	2.23628	10.5605	0.513514	0.0554438	ISC/EB
AAEL003373	-	1.44e-24	2.12377	10.545	0.52973	0.0630566	ISC/EB
AAEL027326	-	1.47e-24	1.60364	10.543	0.562162	0.0969549	ISC/EB
AAEL019563	-	1.73e-24	2.2769	10.5275	0.502703	0.0384947	ISC/EB
AAEL006566	suppressor of ty	1.78e-24	1.54676	10.5245	0.572973	0.105429	ISC/EB
AAEL000077	cation efflux protein/ zinc transporter	1.81e-24	1.26085	10.5227	0.610811	0.13387	ISC/EB
AAEL000226	J domain-containing protein	1.97e-24	2.62	10.5149	0.497297	0.0409365	ISC/EB
AAEL006550	rnf5	2.06e-24	1.19424	10.5103	0.556757	0.0833094	ISC/EB
AAEL006661	histone acetyltransferase, putative	2.47e-24	1.28248	10.493	0.567568	0.0942258	ISC/EB
AAEL010065	protein disulfide-isomerase A6 precursor	2.53e-24	1.06122	10.4906	0.616216	0.138466	ISC/EB
AAEL007289	NBP2b protein, putative	2.99e-24	1.9055	10.4747	0.52973	0.070813	ISC/EB
AAEL019746	-	3.11e-24	2.0938	10.4709	0.518919	0.0557311	ISC/EB
AAEL011564	choline-phosphate cytidylyltransferase a, b	3.15e-24	2.49769	10.4695	0.508108	0.0492675	ISC/EB
AAEL012579	Aspartate aminotransferase	3.55e-24	1.90223	10.4579	0.524324	0.0662166	ISC/EB
AAEL003503	ras-related protein Rab-7	3.57e-24	1.28087	10.4573	0.578378	0.1106	ISC/EB
AAEL009772	-	3.68e-24	1.11552	10.4544	0.621622	0.136168	ISC/EB
AAEL027453	-	3.68e-24	1.0691	10.4542	0.713514	0.206693	ISC/EB
AAEL019758	-	3.88e-24	2.56077	10.4492	0.508108	0.0505602	ISC/EB
AAEL003206	glutaredoxin, grx	4.46e-24	1.38449	10.4358	0.572973	0.102988	ISC/EB
AAEL002900	-	4.68e-24	1.3612	10.431	0.572973	0.10586	ISC/EB
AAEL026939	-	5.62e-24	2.13972	10.4133	0.508108	0.0472565	ISC/EB
AAEL013128	elongase, putative	5.62e-24	1.80978	10.4131	0.518919	0.0571675	ISC/EB
AAEL003514	centromere/microtubule binding protein cbf5	5.72e-24	1.38761	10.4114	0.556757	0.0907785	ISC/EB
AAEL023816	-	6.49e-24	1.50027	10.3992	0.589189	0.119793	ISC/EB
AAEL008740	synaptic glycoprotein sc2	6.95e-24	1.20601	10.3925	0.562162	0.093364	ISC/EB
AAEL019595	-	7.6e-24	2.70029	10.3839	0.491892	0.037202	ISC/EB
AAEL003953	map/microtubule affinity-regulating kinase 2,4	7.67e-24	1.40746	10.3829	0.562162	0.0896294	ISC/EB
AAEL019430	-	1.01e-23	1.68589	10.356	0.540541	0.0823039	ISC/EB
AAEL019690	-	1.03e-23	2.76827	10.3539	0.486486	0.0327492	ISC/EB
AAEL023209	Mitochondrial ribosomal protein L52	1.11e-23	1.08153	10.3474	0.589189	0.116202	ISC/EB
AAEL000574	-	1.28e-23	2.10139	10.3333	0.497297	0.045102	ISC/EB
AAEL019843	-	1.37e-23	1.8099	10.3266	0.513514	0.0564493	ISC/EB
AAEL019780	-	1.5e-23	1.64945	10.3179	0.518919	0.0646366	ISC/EB
AAEL011967	DNA photolyase	1.54e-23	3.14373	10.315	0.481081	0.0331801	ISC/EB
AAEL019851	-	1.6e-23	1.57206	10.3111	0.551351	0.0864694	ISC/EB
AAEL001171	tRNA-dihydrouridine synthase	1.64e-23	1.88401	10.3091	0.508108	0.0567366	ISC/EB
AAEL022750	-	1.75e-23	2.29898	10.3027	0.502703	0.0496984	ISC/EB
AAEL009681	Putative rhomboid family	2.14e-23	2.39876	10.2828	0.491892	0.0438093	ISC/EB
AAEL019716	-	2.3e-23	3.60032	10.2757	0.459459	0.0155128	ISC/EB
AAEL011319	-	2.36e-23	1.15952	10.2732	0.594595	0.123384	ISC/EB
AAEL023895	-	2.61e-23	1.93719	10.2635	0.52973	0.0706693	ISC/EB
AAEL000635	cop9 complex subunit 7a	2.77e-23	1.92652	10.2575	0.513514	0.0620511	ISC/EB
AAEL019562	-	2.95e-23	2.78778	10.2514	0.475676	0.027291	ISC/EB
AAEL011273	uridine cytidine kinase i	3.12e-23	1.68281	10.2458	0.52973	0.0792876	ISC/EB
AAEL007084	Methyltransferase-like protein	3.18e-23	1.59912	10.2439	0.52973	0.0775639	ISC/EB
AAEL003412	nuclear lim interactor-interacting factor (nli-interacting factor) (nli-if)	3.88e-23	2.75663	10.2243	0.475676	0.0278656	ISC/EB
AAEL004715	b-cell translocation protein	4.18e-23	1.69528	10.2169	0.524324	0.0657857	ISC/EB
AAEL019566	-	4.25e-23	2.86176	10.2153	0.475676	0.0287274	ISC/EB
AAEL011314	Epoxide hydrolase	4.9e-23	2.36913	10.2012	0.508108	0.0619075	ISC/EB
AAEL006271	copper-zinc (Cu-Zn) superoxide dismutase	4.9e-23	3.23497	10.201	0.481081	0.0399311	ISC/EB
AAEL006420	-	5e-23	1.13541	10.1989	0.545946	0.0879058	ISC/EB
AAEL002377	Small nuclear ribonucleoprotein-associated protein	5.13e-23	1.09544	10.1963	0.583784	0.117495	ISC/EB
AAEL027217	-	5.47e-23	2.31179	10.1899	0.497297	0.0524275	ISC/EB
AAEL008886	-	6.05e-23	1.93211	10.1801	0.518919	0.0731112	ISC/EB
AAEL001636	nuclear transcription factor, x-box binding 1 (nfx1)	6.3e-23	1.34493	10.176	0.52973	0.0761276	ISC/EB
AAEL011051	porcupine	6.54e-23	2.30315	10.1721	0.513514	0.0653548	ISC/EB
AAEL011357	maintenance of killer 16 (mak16) protein	6.6e-23	1.77745	10.1711	0.535135	0.0873312	ISC/EB
AAEL002903	phosphatidylinositol 3-kinase catalytic subunit alpha, beta, delta	6.68e-23	3.02986	10.1699	0.475676	0.0310256	ISC/EB
AAEL010337	CRAL/TRIO domain-containing protein	7.02e-23	2.97028	10.165	0.481081	0.038351	ISC/EB
AAEL011803	prohibitin, putative	7.59e-23	1.44404	10.1572	0.551351	0.0955185	ISC/EB
AAEL009755	-	8.49e-23	2.73246	10.146	0.47027	0.0262856	ISC/EB
AAEL011087	DNA-directed RNA polymerase II	8.59e-23	1.23052	10.1448	0.545946	0.0923585	ISC/EB
AAEL019546	-	9.42e-23	1.16671	10.1356	0.594595	0.125539	ISC/EB
AAEL013002	cdk9	9.69e-23	1.36988	10.1328	0.540541	0.088193	ISC/EB
AAEL000126	molybdopterin cofactor synthesis protein a	9.82e-23	2.09996	10.1313	0.486486	0.0429474	ISC/EB
AAEL014965	nova	1.1e-22	1.09241	10.12	0.583784	0.112468	ISC/EB
AAEL006169	Lysosomal aspartic protease Precursor (EC 3.4.23.-)	1.15e-22	1.13789	10.1152	0.578378	0.120799	ISC/EB
AAEL012421	cadherin	1.48e-22	2.84387	10.0904	0.464865	0.0244183	ISC/EB
AAEL017391	-	1.53e-22	1.94025	10.0872	0.518919	0.0696639	ISC/EB
AAEL004025	glucose dehydrogenase	1.61e-22	1.07667	10.082	0.572973	0.11218	ISC/EB
AAEL018114	-	1.68e-22	5.28796	10.0772	0.443243	0.00861821	ISC/EB
AAEL013969	-	1.84e-22	1.81571	10.0686	0.481081	0.0359092	ISC/EB
AAEL008334	-	1.84e-22	2.14916	10.0683	0.491892	0.0471129	ISC/EB
AAEL014003	-	2.44e-22	3.24722	10.0402	0.459459	0.0229819	ISC/EB
AAEL018144	-	2.86e-22	1.8798	10.0244	0.502703	0.057742	ISC/EB
AAEL019898	-	2.95e-22	1.522	10.0211	0.540541	0.0869003	ISC/EB
AAEL012994	Glucose-6-phosphate isomerase	3.03e-22	1.00134	10.0185	0.589189	0.12798	ISC/EB
AAEL009150	-	3.04e-22	2.19232	10.0181	0.502703	0.0604711	ISC/EB
AAEL008639	-	3.32e-22	1.60365	10.009	0.52973	0.0820167	ISC/EB
AAEL002125	-	3.42e-22	2.29061	10.0061	0.481081	0.0422292	ISC/EB
AAEL002818	splicing factor u2af large subunit	3.43e-22	1.72852	10.0058	0.491892	0.0517093	ISC/EB
AAEL004741	aquaporin transporter	3.62e-22	5.7763	10.0002	0.437838	0.00790003	ISC/EB
AAEL000854	fumarylacetoacetate hydrolase	3.75e-22	1.05639	9.99652	0.572973	0.116346	ISC/EB
AAEL019950	-	4.1e-22	2.82845	9.98757	0.475676	0.0400747	ISC/EB
AAEL009183	cytochrome oxidase biogenesis protein (oxa1 mitochondrial)	4.4e-22	1.57784	9.98035	0.518919	0.0758403	ISC/EB
AAEL019885	-	4.75e-22	1.33599	9.97276	0.508108	0.064493	ISC/EB
AAEL001134	Probable methylmalonate-semialdehyde dehydrogenase , mitochondrial Precursor (Malonate-semialdehyde dehydrogenase )(MMSDH)(EC 1.2.1.27)(EC 1.2.1.18)	4.96e-22	1.32534	9.96818	0.551351	0.103849	ISC/EB
AAEL001275	ef-hand protein nucb1	5.85e-22	1.11248	9.95172	0.551351	0.103275	ISC/EB
AAEL013613	pyruvate dehydrogenase	5.95e-22	1.41194	9.94988	0.540541	0.096524	ISC/EB
AAEL024070	Putative small nuclear ribonucleoprotein snrnp smf	6.31e-22	1.60687	9.94401	0.518919	0.0791439	ISC/EB
AAEL019656	-	6.45e-22	1.90369	9.94155	0.508108	0.0689457	ISC/EB
AAEL010794	prenylated rab acceptor	7.11e-22	1.18798	9.93175	0.562162	0.111606	ISC/EB
AAEL005839	uridine phosphorylase	8.09e-22	2.71196	9.91875	0.486486	0.0524275	ISC/EB
AAEL011433	small nuclear ribonucleoprotein sm d3	8.26e-22	1.28717	9.91646	0.535135	0.090204	ISC/EB
AAEL029048	-	8.54e-22	1.16555	9.91309	0.556757	0.106291	ISC/EB
AAEL001352	scaffold attachment factor b	8.93e-22	1.91693	9.90834	0.497297	0.0604711	ISC/EB
AAEL025606	Delta, -	9.03e-22	6.09879	9.90715	0.432432	0.00632002	ISC/EB
AAEL018351	SAM domain-containing protein	9.5e-22	2.035	9.9018	0.491892	0.0534329	ISC/EB
AAEL012482	-	1.01e-21	2.51487	9.89539	0.464865	0.0317438	ISC/EB
AAEL010900	importin alpha	1.03e-21	1.91694	9.89341	0.491892	0.0583166	ISC/EB
AAEL002170	phosphatidylinositol-phosphatidylcholine transfer protein, putative	1.08e-21	1.15173	9.88828	0.540541	0.0932203	ISC/EB
AAEL005037	seryl-tRNA synthetase	1.1e-21	1.19875	9.88664	0.545946	0.101551	ISC/EB
AAEL018314	-	1.12e-21	3.05805	9.88473	0.454054	0.0235564	ISC/EB
AAEL004623	band 4.1-like protein 5, putative	1.16e-21	3.23543	9.88088	0.448649	0.0188164	ISC/EB
AAEL010546	heat shock factor binding protein, putative	1.18e-21	2.01315	9.8788	0.481081	0.0494111	ISC/EB
AAEL000275	-	1.22e-21	2.00933	9.87594	0.475676	0.0412238	ISC/EB
AAEL002272	splicing factor yt521-b	1.31e-21	2.45822	9.86841	0.459459	0.0298765	ISC/EB
AAEL011425	structure-specific recognition protein	1.47e-21	2.25949	9.85678	0.47027	0.0397874	ISC/EB
AAEL026700	-	1.63e-21	1.04285	9.84593	0.567568	0.116346	ISC/EB
AAEL019478	-	1.91e-21	3.46876	9.82949	0.448649	0.0211146	ISC/EB
AAEL009645	-	2.22e-21	1.07419	9.81396	0.578378	0.126113	ISC/EB
AAEL001831	DNA-directed RNA polymerase II	2.58e-21	1.75872	9.7986	0.502703	0.0698075	ISC/EB
AAEL007820	-	2.81e-21	1.10942	9.78985	0.540541	0.0979604	ISC/EB
AAEL005305	-	2.86e-21	1.14546	9.78799	0.562162	0.10902	ISC/EB
AAEL015304	-	2.97e-21	1.25065	9.78396	0.545946	0.107297	ISC/EB
AAEL006519	-	3.1e-21	1.77344	9.77938	0.486486	0.0573111	ISC/EB
AAEL008645	-	3.27e-21	1.89714	9.77382	0.475676	0.0438093	ISC/EB
AAEL006693	uroporphyrinogen decarboxylase	3.44e-21	1.75394	9.76866	0.502703	0.0728239	ISC/EB
AAEL007717	alpha-endosulfine, putative	3.63e-21	1.18595	9.76297	0.551351	0.110169	ISC/EB
AAEL024228	-	3.75e-21	1.21265	9.75963	0.52973	0.0919276	ISC/EB
AAEL007631	-	3.75e-21	2.77578	9.75943	0.47027	0.0446711	ISC/EB
AAEL028188	-	3.83e-21	1.69965	9.75719	0.508108	0.0785694	ISC/EB
AAEL017113	H/ACA ribonucleoprotein complex subunit	4.39e-21	1.12711	9.74329	0.551351	0.11333	ISC/EB
AAEL020614	-	4.6e-21	2.54972	9.73831	0.47027	0.0448147	ISC/EB
AAEL001496	Transcription elongation factor s-ii	5.32e-21	2.04231	9.72342	0.481081	0.0560184	ISC/EB
AAEL005742	transcription initiation factor TFIID subunit 10, putative	6.1e-21	1.14956	9.7093	0.535135	0.0966676	ISC/EB
AAEL013700	DNA-directed RNA polymerase II 13.3 kDa polypeptide	6.28e-21	1.0768	9.70609	0.52973	0.091784	ISC/EB
AAEL027977	-	6.52e-21	1.0291	9.70221	0.540541	0.0993967	ISC/EB
AAEL001843	ski oncogene	7.21e-21	2.44988	9.69181	0.454054	0.0282965	ISC/EB
AAEL003769	Methionine aminopeptidase	7.32e-21	1.09185	9.69017	0.540541	0.10112	ISC/EB
AAEL003277	-	7.71e-21	4.07648	9.68479	0.437838	0.0199655	ISC/EB
AAEL025611	-	8.2e-21	3.27662	9.67822	0.437838	0.0173801	ISC/EB
AAEL003924	-	8.4e-21	1.56121	9.67562	0.481081	0.0551566	ISC/EB
AAEL013466	ankyrin 2,3/unc44	8.46e-21	1.36862	9.67486	0.513514	0.0754094	ISC/EB
AAEL019988	-	8.54e-21	1.48167	9.67376	0.524324	0.0854639	ISC/EB
AAEL009220	MADF domain-containing protein	9.23e-21	3.59546	9.66553	0.443243	0.0262856	ISC/EB
AAEL006567	max binding protein, mnt	9.76e-21	2.15534	9.65971	0.47027	0.0448147	ISC/EB
AAEL003430	-	1.01e-20	2.2666	9.65614	0.47027	0.0505602	ISC/EB
AAEL000221	mediator complex, subunit, putative	1.02e-20	1.57801	9.65459	0.513514	0.0821603	ISC/EB
AAEL013761	ADP-ribosylation factor, arf	1.05e-20	1.80482	9.65222	0.464865	0.0400747	ISC/EB
AAEL002861	-	1.1e-20	1.9174	9.64702	0.486486	0.0617639	ISC/EB
AAEL025049	-	1.1e-20	2.56558	9.64673	0.459459	0.036771	ISC/EB
AAEL005699	membrane protein tms1d	1.48e-20	1.34877	9.61577	0.513514	0.0848894	ISC/EB
AAEL004913	ADP-ribosylation factor 3	1.76e-20	1.90782	9.59799	0.47027	0.0468256	ISC/EB
AAEL029117	-	1.96e-20	1.88944	9.58659	0.464865	0.0416547	ISC/EB
AAEL009658	alpha,alpha-trehalase	2.3e-20	1.5406	9.56985	0.502703	0.0779948	ISC/EB
AAEL019863	-	2.57e-20	2.82704	9.55801	0.448649	0.0300201	ISC/EB
AAEL008363	transcription initiation factor TFIID subunit 12	2.58e-20	1.68552	9.55745	0.486486	0.0657857	ISC/EB
AAEL007698	PIWI	2.71e-20	2.27605	9.55223	0.464865	0.0472565	ISC/EB
AAEL014528	nuclear protein skip	2.94e-20	1.66996	9.54371	0.481081	0.0598966	ISC/EB
AAEL027436	Putative splicing factor rnps1 sr protein	3.06e-20	1.5949	9.53947	0.497297	0.0722494	ISC/EB
AAEL013334	-	3.23e-20	1.60186	9.53371	0.486486	0.0633439	ISC/EB
AAEL011865	-	3.82e-20	1.40529	9.51602	0.524324	0.0985349	ISC/EB
AAEL022729	-	3.97e-20	1.51244	9.512	0.475676	0.0538638	ISC/EB
AAEL007282	syntaxin binding protein-1,2,3	6.24e-20	1.19092	9.46421	0.508108	0.0824476	ISC/EB
AAEL013159	tartan	6.64e-20	3.24399	9.4575	0.432432	0.0205401	ISC/EB
AAEL028211	-	7.36e-20	3.78885	9.44647	0.427027	0.0182419	ISC/EB
AAEL022282	-	8.45e-20	1.53015	9.43187	0.497297	0.0800057	ISC/EB
AAEL019594	-	9.11e-20	2.37766	9.4238	0.443243	0.0308819	ISC/EB
AAEL006815	cytochrome P450	9.16e-20	1.57025	9.42304	0.491892	0.0741166	ISC/EB
AAEL028237	-	9.41e-20	3.5039	9.4201	0.432432	0.0231255	ISC/EB
AAEL004559	synaptosomal associated protein	9.5e-20	2.2108	9.419	0.448649	0.035191	ISC/EB
AAEL001838	-	9.87e-20	1.04385	9.4149	0.540541	0.111031	ISC/EB
AAEL003743	vacuolar proton ATPases	1.29e-19	2.09217	9.38648	0.464865	0.0551566	ISC/EB
AAEL012507	prefoldin, subunit, putative	1.45e-19	1.08405	9.3741	0.513514	0.0909221	ISC/EB
AAEL004440	tubulin-specific chaperone e	1.48e-19	2.48764	9.37159	0.454054	0.0453893	ISC/EB
AAEL001314	-	1.66e-19	1.06892	9.35966	0.52973	0.105286	ISC/EB
AAEL005921	D-lactate dehydrognease 2,	1.83e-19	2.81131	9.34865	0.443243	0.0384947	ISC/EB
AAEL001810	-	2e-19	1.48818	9.33941	0.491892	0.0791439	ISC/EB
AAEL001007	-	2.15e-19	2.77496	9.33148	0.437838	0.0313128	ISC/EB
AAEL024908	-	2.19e-19	1.60442	9.3293	0.502703	0.0858949	ISC/EB
AAEL003180	prefoldin subunit	2.29e-19	1.10874	9.3245	0.513514	0.0927894	ISC/EB
AAEL004081	dj-1 protein (park7)	2.47e-19	1.50946	9.31585	0.508108	0.0906349	ISC/EB
AAEL003857	INVERT_DEFENSINS domain-containing protein	2.61e-19	2.73137	9.30982	0.448649	0.0432347	ISC/EB
AAEL004567	fermitin, putative	2.77e-19	1.48035	9.30332	0.497297	0.0804367	ISC/EB
AAEL000102	-	2.83e-19	1.08226	9.3009	0.513514	0.0920712	ISC/EB
AAEL021176	-	3.03e-19	1.2022	9.29383	0.491892	0.0748348	ISC/EB
AAEL027227	-	3.09e-19	1.41902	9.29161	0.508108	0.0943694	ISC/EB
AAEL007382	serine-threonine kinase receptor-associated protein (strap)	3.4e-19	1.06586	9.28106	0.513514	0.0940822	ISC/EB
AAEL004813	M-phase phosphoprotein, putative	3.49e-19	1.94131	9.27809	0.47027	0.0633439	ISC/EB
AAEL009561	apolipoprotein D, putative	3.73e-19	1.58915	9.27088	0.486486	0.0767021	ISC/EB
AAEL019855	-	3.75e-19	1.58819	9.27009	0.481081	0.066073	ISC/EB
AAEL000468	mediator of RNA polymerase II transcription subunit 28 (Med28)	3.76e-19	1.88231	9.26982	0.459459	0.0522838	ISC/EB
AAEL014492	-	4.23e-19	1.20306	9.25714	0.508108	0.0914967	ISC/EB
AAEL000084	elongin b	4.26e-19	1.09201	9.25624	0.524324	0.105286	ISC/EB
AAEL014831	RNA polymerase II subunit Rpb10, putative	4.57e-19	1.25044	9.24853	0.508108	0.0939385	ISC/EB
AAEL007842	-	4.64e-19	2.62669	9.24682	0.432432	0.0308819	ISC/EB
AAEL013220	-	5.06e-19	1.86739	9.23723	0.459459	0.0538638	ISC/EB
AAEL013176	Fcf2 domain-containing protein	5.45e-19	1.6277	9.22898	0.47027	0.0633439	ISC/EB
AAEL002225	5-oxoprolyl-peptidase, putative	5.95e-19	1.37523	9.21947	0.486486	0.0742603	ISC/EB
AAEL008186	-	6.13e-19	2.89502	9.21622	0.443243	0.0438093	ISC/EB
AAEL007767	Protein kintoun	6.2e-19	1.90109	9.21487	0.448649	0.0432347	ISC/EB
AAEL011412	PH domain-containing protein	6.23e-19	2.7709	9.21418	0.437838	0.0366274	ISC/EB
AAEL005709	n-acetyltransferase separation anxiety	6.24e-19	1.76515	9.21391	0.475676	0.0693766	ISC/EB
AAEL019589	-	6.28e-19	1.92809	9.21313	0.464865	0.0614766	ISC/EB
AAEL029010	-	7.19e-19	1.70514	9.19842	0.47027	0.0639184	ISC/EB
AAEL021113	-	7.35e-19	1.66264	9.19586	0.486486	0.0785694	ISC/EB
AAEL008141	period circadian protein	7.73e-19	2.83048	9.19037	0.427027	0.0264292	ISC/EB
AAEL010602	starch branching enzyme ii	8.46e-19	1.6902	9.18053	0.475676	0.0722494	ISC/EB
AAEL010430	ras-related protein, putative	8.75e-19	2.10125	9.17678	0.448649	0.0471129	ISC/EB
AAEL008793	-	9.36e-19	1.26315	9.16923	0.481081	0.0728239	ISC/EB
AAEL013679	coilin-interacting nulcear ATPase protein, putative	9.63e-19	1.42391	9.16602	0.486486	0.0791439	ISC/EB
AAEL001336	charged multivesicular body protein 2a	1.07e-18	1.06256	9.15425	0.508108	0.0945131	ISC/EB
AAEL022413	-	1.26e-18	2.39407	9.13649	0.427027	0.0277219	ISC/EB
AAEL007826	cgmp-dependent protein kinase	1.32e-18	1.97077	9.13176	0.475676	0.0712439	ISC/EB
AAEL013525	Timp-3, putative	1.45e-18	2.41708	9.12087	0.443243	0.0459638	ISC/EB
AAEL001532	FAD NAD binding oxidoreductases	1.57e-18	2.31762	9.11217	0.443243	0.0440965	ISC/EB
AAEL005356	poly a polymerase	1.62e-18	2.19461	9.10883	0.432432	0.033611	ISC/EB
AAEL000993	dally	1.97e-18	2.27556	9.08706	0.443243	0.0430911	ISC/EB
AAEL005391	syntenin	2e-18	1.7668	9.08529	0.459459	0.0597529	ISC/EB
AAEL002402	-	2.01e-18	3.17242	9.08461	0.416216	0.020971	ISC/EB
AAEL002190	-	2.31e-18	1.76114	9.06955	0.459459	0.0606148	ISC/EB
AAEL021016	-	2.36e-18	1.34877	9.06679	0.464865	0.0639184	ISC/EB
AAEL001526	zinc finger protein	2.46e-18	2.24962	9.06215	0.427027	0.0291583	ISC/EB
AAEL014625	-	2.56e-18	1.72161	9.05766	0.464865	0.0667912	ISC/EB
AAEL017224	-	2.58e-18	2.29078	9.05695	0.443243	0.0445274	ISC/EB
AAEL014031	protein phosphatase 2a, regulatory subunit	2.82e-18	2.15944	9.0467	0.432432	0.0376329	ISC/EB
AAEL004675	-	2.87e-18	2.67644	9.04482	0.427027	0.0353347	ISC/EB
AAEL005238	mck1	2.87e-18	2.66066	9.0447	0.432432	0.0363401	ISC/EB
AAEL020311	-	3.12e-18	2.54994	9.03533	0.432432	0.0399311	ISC/EB
AAEL014999	-	3.36e-18	1.79909	9.02695	0.454054	0.0525711	ISC/EB
AAEL005970	-	3.38e-18	1.00345	9.02643	0.47027	0.062913	ISC/EB
AAEL022806	-	3.53e-18	2.28999	9.02141	0.437838	0.0417983	ISC/EB
AAEL006012	factor for adipocyte differentiation	3.63e-18	2.15579	9.01825	0.454054	0.0548693	ISC/EB
AAEL022060	-	3.95e-18	2.82135	9.0089	0.427027	0.0376329	ISC/EB
AAEL001244	-	4.27e-18	2.80577	9.00007	0.421622	0.0285837	ISC/EB
AAEL010256	E3 ubiquitin ligase	4.31e-18	2.3666	8.99874	0.432432	0.0384947	ISC/EB
AAEL001207	-	4.37e-18	5.27192	8.99713	0.394595	0.00675093	ISC/EB
AAEL000811	GPCR Methuselah Family	4.4e-18	1.91319	8.99628	0.448649	0.0534329	ISC/EB
AAEL002690	beat protein	4.53e-18	5.07152	8.99312	0.394595	0.00703821	ISC/EB
AAEL017368	-	4.76e-18	1.0515	8.98742	0.502703	0.0939385	ISC/EB
AAEL006688	Splicing factor 3B subunit 5	4.92e-18	1.34149	8.98366	0.491892	0.091784	ISC/EB
AAEL023335	-	5.3e-18	2.9139	8.97523	0.410811	0.0203964	ISC/EB
AAEL008605	inosine triphosphate pyrophosphatase (itpase) (inosine triphosphatase)	5.44e-18	1.37014	8.97213	0.47027	0.0722494	ISC/EB
AAEL008564	Protein cueball Precursor	6.26e-18	1.18455	8.9565	0.497297	0.0948003	ISC/EB
AAEL025228	-	6.6e-18	2.68588	8.95054	0.416216	0.0259983	ISC/EB
AAEL019868	-	6.92e-18	2.79935	8.94525	0.427027	0.040362	ISC/EB
AAEL005947	G-rich sequence factor-1, putative	7.14e-18	1.41518	8.94177	0.481081	0.0827348	ISC/EB
AAEL014760	-	7.84e-18	1.94843	8.93113	0.454054	0.0604711	ISC/EB
AAEL019542	-	8.52e-18	2.52758	8.92178	0.421622	0.0308819	ISC/EB
AAEL009914	small nuclear ribonucleoprotein sm d2	9.06e-18	1.0934	8.91487	0.491892	0.0900603	ISC/EB
AAEL007687	transmembrane 9 superfamily protein member 4	9.57e-18	1.95171	8.90866	0.427027	0.038782	ISC/EB
AAEL027566	-	9.81e-18	3.37105	8.90575	0.410811	0.0232692	ISC/EB
AAEL003619	sodium/chloride dependent amino acid transporter	9.97e-18	3.57851	8.90395	0.416216	0.0334674	ISC/EB
AAEL005799	Peptidyl-prolyl cis-trans isomerase g, ppig	1.05e-17	2.54761	8.89853	0.416216	0.0290147	ISC/EB
AAEL000378	integrin-linked protein kinase 2 (ilk-2)	1.13e-17	2.4503	8.88976	0.410811	0.024131	ISC/EB
AAEL021826	-	1.16e-17	3.78933	8.8868	0.394595	0.0107728	ISC/EB
AAEL004918	brat protein	1.25e-17	3.04459	8.8782	0.405405	0.0186728	ISC/EB
AAEL006951	protein phosphatase 2c	1.26e-17	1.19601	8.8775	0.491892	0.093364	ISC/EB
AAEL002435	-	1.36e-17	2.23574	8.86895	0.443243	0.054582	ISC/EB
AAEL002615	Leucine-rich transmembrane protein	1.38e-17	1.48194	8.86631	0.464865	0.0716748	ISC/EB
AAEL019466	Mothers against decapentaplegic homolog	1.5e-17	3.66174	8.85701	0.4	0.0163746	ISC/EB
AAEL003847	-	1.69e-17	1.75899	8.8434	0.443243	0.054582	ISC/EB
AAEL005092	n-myristoyl transferase	1.77e-17	1.88604	8.83826	0.437838	0.0485493	ISC/EB
AAEL019528	-	1.78e-17	1.59105	8.83752	0.459459	0.0659293	ISC/EB
AAEL004308	Proteasome subunit alpha type	1.82e-17	1.14544	8.83472	0.475676	0.078713	ISC/EB
AAEL010343	aryl hydrocarbon receptor nuclear translocator (arnt protein) (hypoxia-inducible factor 1 beta)	2.07e-17	2.19617	8.82028	0.421622	0.0337547	ISC/EB
AAEL004345	cysteinyl-tRNA synthetase	2.18e-17	1.80805	8.8143	0.437838	0.0528584	ISC/EB
AAEL000701	60S ribosomal protein L4	2.21e-17	1.22647	8.81262	0.464865	0.0726803	ISC/EB
AAEL008169	40S ribosomal protein S12	2.28e-17	1.20777	8.80941	0.491892	0.0962367	ISC/EB
AAEL010062	-	2.6e-17	3.9805	8.79441	0.394595	0.0147946	ISC/EB
AAEL004532	glyoxylate/hydroxypyruvate reductase	2.65e-17	1.10809	8.79185	0.475676	0.0811548	ISC/EB
AAEL014713	-	2.65e-17	1.76758	8.79181	0.448649	0.0623384	ISC/EB
AAEL005237	-	2.73e-17	3.34599	8.78849	0.410811	0.0305947	ISC/EB
AAEL019682	-	2.96e-17	1.33054	8.77899	0.443243	0.0507038	ISC/EB
AAEL014799	-	3.12e-17	1.22467	8.77275	0.47027	0.0795748	ISC/EB
AAEL019449	-	3.28e-17	1.8665	8.76697	0.421622	0.0360529	ISC/EB
AAEL020597	-	3.31e-17	1.229	8.76607	0.448649	0.0600402	ISC/EB
AAEL018214	-	3.43e-17	2.09599	8.76181	0.427027	0.0413674	ISC/EB
AAEL007895	beta-1,4-galactosyltransferase	3.53e-17	1.62337	8.75836	0.448649	0.0619075	ISC/EB
AAEL008422	-	3.96e-17	3.65826	8.74535	0.394595	0.0158001	ISC/EB
AAEL012503	Partner of Y14 and mago (Protein wibg homolog)	4.12e-17	2.07097	8.74062	0.427027	0.0463947	ISC/EB
AAEL003055	-	4.38e-17	1.68142	8.73358	0.443243	0.0597529	ISC/EB
AAEL011842	mitochondrial carrier protein	5.11e-17	2.18055	8.7161	0.421622	0.0407929	ISC/EB
AAEL004986	smg-7 (suppressor with morphological effect on genitalia protein 7)	5.43e-17	1.93465	8.70903	0.427027	0.0438093	ISC/EB
AAEL024346	-	6.03e-17	2.73239	8.697	0.410811	0.0323183	ISC/EB
AAEL008556	prp4	7.6e-17	2.49736	8.67016	0.410811	0.0328928	ISC/EB
AAEL008507	srpk	7.85e-17	2.23766	8.66644	0.405405	0.0281528	ISC/EB
AAEL025569	-	8.45e-17	2.97963	8.6579	0.394595	0.0180982	ISC/EB
AAEL023560	-	8.73e-17	2.35718	8.654	0.405405	0.0259983	ISC/EB
AAEL019914	-	9.26e-17	1.08666	8.64705	0.491892	0.101982	ISC/EB
AAEL009913	DEAD box ATP-dependent RNA helicase	9.46e-17	1.55008	8.64446	0.432432	0.0525711	ISC/EB
AAEL001764	histone-fold protein CHRAC subunit, putative	1.01e-16	1.71537	8.6372	0.427027	0.0474002	ISC/EB
AAEL014957	-	1.01e-16	1.57855	8.63664	0.437838	0.0578857	ISC/EB
AAEL007160	ubiquilin	1.06e-16	1.39628	8.63045	0.437838	0.0560184	ISC/EB
AAEL010300	-	1.11e-16	1.39497	8.62518	0.443243	0.0619075	ISC/EB
AAEL004920	-	1.13e-16	1.55832	8.62368	0.437838	0.0583166	ISC/EB
AAEL019461	-	1.23e-16	1.45259	8.61379	0.464865	0.0769894	ISC/EB
AAEL006036	phosphatase SSU72, putative	1.37e-16	2.51987	8.60151	0.416216	0.0438093	ISC/EB
AAEL024141	-	1.42e-16	2.36672	8.59689	0.405405	0.0297328	ISC/EB
AAEL001997	-	1.49e-16	1.34305	8.591	0.448649	0.0673657	ISC/EB
AAEL004520	cAMP/cgmp cyclic nucleotide phosphodiesterase	1.51e-16	1.73504	8.58913	0.454054	0.0709566	ISC/EB
AAEL010224	transcription factor GATA-4 (GATA binding factor-4)	1.67e-16	2.36511	8.57801	0.421622	0.0462511	ISC/EB
AAEL020955	-	1.69e-16	1.98233	8.57613	0.427027	0.0488365	ISC/EB
AAEL010954	-	1.84e-16	1.58052	8.56633	0.432432	0.0575984	ISC/EB
AAEL019731	-	1.87e-16	1.43404	8.56414	0.437838	0.0548693	ISC/EB
AAEL020236	-	2.04e-16	2.49809	8.55416	0.4	0.0259983	ISC/EB
AAEL023098	-	2.09e-16	1.26523	8.55147	0.459459	0.0742603	ISC/EB
AAEL012243	-	2.38e-16	1.04359	8.53618	0.454054	0.0716748	ISC/EB
AAEL028047	-	2.56e-16	1.70131	8.52708	0.432432	0.0571675	ISC/EB
AAEL019754	-	2.78e-16	1.73287	8.51761	0.437838	0.0657857	ISC/EB
AAEL005965	presenilin enhancer, putative	2.78e-16	1.22276	8.51752	0.459459	0.0762712	ISC/EB
AAEL005353	Sugar transporter SWEET	2.86e-16	1.04557	8.51432	0.508108	0.121086	ISC/EB
AAEL027494	-	2.89e-16	1.80785	8.51299	0.427027	0.0511347	ISC/EB
AAEL009295	lachesin	2.96e-16	2.89384	8.51006	0.394595	0.024131	ISC/EB
AAEL022743	-	3e-16	4.83823	8.50844	0.372973	0.00603275	ISC/EB
AAEL008379	P38 mapk	3.13e-16	1.62193	8.50327	0.448649	0.0731112	ISC/EB
AAEL019572	-	3.66e-16	4.27097	8.48497	0.378378	0.0117782	ISC/EB
AAEL021026	-	3.99e-16	2.96457	8.47463	0.4	0.0330365	ISC/EB
AAEL027611	-	4.13e-16	1.01864	8.47038	0.508108	0.115484	ISC/EB
AAEL006734	cytochrome oxidase biogenesis protein (oxa1 mitochondrial)	4.37e-16	1.61682	8.46378	0.427027	0.0541511	ISC/EB
AAEL005023	Palmitoyltransferase	4.86e-16	1.83605	8.45098	0.421622	0.0509911	ISC/EB
AAEL007705	hect E3 ubiquitin ligase	5.1e-16	1.77644	8.4449	0.421622	0.0481184	ISC/EB
AAEL008454	-	6.18e-16	1.16634	8.42206	0.459459	0.0811548	ISC/EB
AAEL002163	-	6.89e-16	1.66765	8.40917	0.421622	0.0512784	ISC/EB
AAEL002155	ras-related protein Rab-10, putative	7.1e-16	1.38369	8.4056	0.432432	0.0604711	ISC/EB
AAEL005355	small nuclear ribonucleoprotein sm	7.57e-16	1.05755	8.39798	0.443243	0.0688021	ISC/EB
AAEL021006	-	7.93e-16	3.3868	8.39244	0.383784	0.0201092	ISC/EB
AAEL008210	-	8.31e-16	1.76754	8.38666	0.410811	0.0415111	ISC/EB
AAEL003829	dynamin	8.76e-16	1.22846	8.38041	0.427027	0.0551566	ISC/EB
AAEL005162	39S ribosomal protein L11, mitochondrial	8.93e-16	1.31951	8.37803	0.437838	0.0650675	ISC/EB
AAEL007189	nocturnin	9.25e-16	1.58375	8.37377	0.427027	0.0565929	ISC/EB
AAEL000770	platelet-activating factor acetylhydrolase isoform 1b alpha subunit	9.54e-16	1.3739	8.36996	0.437838	0.062913	ISC/EB
AAEL003071	tRNA pseudouridine synthase D	9.61e-16	1.52339	8.36897	0.427027	0.0584602	ISC/EB
AAEL004859	ATP-dependent RNA helicase	9.75e-16	2.11331	8.36711	0.405405	0.0395001	ISC/EB
AAEL028105	-	9.89e-16	2.07677	8.36536	0.416216	0.0521402	ISC/EB
AAEL026834	-	9.92e-16	1.5067	8.36494	0.437838	0.067653	ISC/EB
AAEL012234	cytoplasmic dynein intermediate chain, (dhic)	1.08e-15	2.02361	8.3542	0.416216	0.0494111	ISC/EB
AAEL007804	semaphorin	1.17e-15	1.27432	8.34455	0.437838	0.0643493	ISC/EB
AAEL019739	-	1.24e-15	2.18831	8.33834	0.410811	0.043522	ISC/EB
AAEL006721	2-oxoglutarate dehydrogenase	1.33e-15	2.03841	8.32982	0.443243	0.0768457	ISC/EB
AAEL009029	aldehyde dehydrogenase	1.4e-15	1.18613	8.3231	0.459459	0.0879058	ISC/EB
AAEL011739	MAFF protein, putative	1.46e-15	1.0971	8.31823	0.443243	0.0728239	ISC/EB
AAEL012825	bifunctional purine biosynthesis protein	1.47e-15	2.07993	8.3177	0.410811	0.0458202	ISC/EB
AAEL005726	breakpoint cluster region protein (bcr)	1.54e-15	1.728	8.31151	0.421622	0.0535766	ISC/EB
AAEL001898	-	1.75e-15	1.19972	8.29575	0.432432	0.0623384	ISC/EB
AAEL003106	Clathrin coat associated protein ap-50	1.79e-15	1.81826	8.2935	0.4	0.0359092	ISC/EB
AAEL008171	double-stranded RNA-binding protein zn72d	1.81e-15	1.1661	8.29171	0.437838	0.0665039	ISC/EB
AAEL005639	alpha-1,2-Mannosidase	1.92e-15	1.86147	8.28478	0.405405	0.0426602	ISC/EB
AAEL003670	myelinprotein expression factor	1.94e-15	1.43409	8.28346	0.421622	0.0564493	ISC/EB
AAEL008452	alpha-amylase	1.96e-15	2.89881	8.28209	0.389189	0.0317438	ISC/EB
AAEL027860	caspar	2.19e-15	2.27593	8.26882	0.394595	0.0344729	ISC/EB
AAEL014816	-	2.3e-15	3.37946	8.26261	0.372973	0.0156564	ISC/EB
AAEL004141	phosphatidylinositol transfer protein/retinal degeneration b protein	2.64e-15	1.09854	8.246	0.448649	0.0769894	ISC/EB
AAEL019416	-	2.81e-15	2.77847	8.23862	0.383784	0.0242746	ISC/EB
AAEL025680	-	2.99e-15	2.18385	8.23111	0.394595	0.0366274	ISC/EB
AAEL018336	-	3e-15	2.10494	8.23028	0.405405	0.0443838	ISC/EB
AAEL005263	U3 small nucleolar ribonucleoprotein protein IMP3 (U3 snoRNP protein IMP3), putative	3.06e-15	1.55141	8.22788	0.416216	0.054582	ISC/EB
AAEL006735	Gem-associated protein 2	3.08e-15	1.91663	8.22694	0.405405	0.0449583	ISC/EB
AAEL013203	-	3.13e-15	1.55512	8.22506	0.410811	0.0469693	ISC/EB
AAEL021746	-	3.33e-15	1.60722	8.21752	0.421622	0.0565929	ISC/EB
AAEL005284	receptor tyrosine phosphatase type r2a	3.49e-15	2.04365	8.2118	0.4	0.0380638	ISC/EB
AAEL000258	5'-nucleotidase	3.5e-15	1.93751	8.21134	0.410811	0.0507038	ISC/EB
AAEL009719	-	3.5e-15	1.70661	8.21122	0.410811	0.0489802	ISC/EB
AAEL020033	-	3.64e-15	2.63117	8.20634	0.389189	0.0308819	ISC/EB
AAEL002358	-	3.64e-15	2.22236	8.20609	0.394595	0.0354783	ISC/EB
AAEL001847	-	3.73e-15	1.81568	8.20318	0.4	0.0399311	ISC/EB
AAEL015100	calnexin	3.86e-15	1.02971	8.19887	0.454054	0.0838839	ISC/EB
AAEL006283	GPCR Myosuppressin Family	3.95e-15	4.476	8.19577	0.367568	0.0145073	ISC/EB
AAEL010226	daughterless	4.06e-15	2.85678	8.19259	0.378378	0.0212583	ISC/EB
AAEL004291	translin	4.07e-15	1.66428	8.19217	0.427027	0.0659293	ISC/EB
AAEL019728	suppressor of cytokine signaling	4.24e-15	2.70084	8.18716	0.383784	0.0270037	ISC/EB
AAEL006711	-	4.24e-15	2.46096	8.18698	0.394595	0.0382074	ISC/EB
AAEL012916	-	4.31e-15	2.98316	8.18481	0.378378	0.0226946	ISC/EB
AAEL020696	-	4.45e-15	1.5117	8.18087	0.427027	0.064493	ISC/EB
AAEL027949	-	4.54e-15	1.30302	8.17845	0.432432	0.0682275	ISC/EB
AAEL006628	-	4.88e-15	1.43631	8.16937	0.421622	0.0600402	ISC/EB
AAEL007158	nnp-1 protein (novel nuclear protein 1) (nop52)	4.9e-15	1.9363	8.16898	0.4	0.0446711	ISC/EB
AAEL001557	mucolipin	5.04e-15	2.71385	8.16524	0.383784	0.0301637	ISC/EB
AAEL003938	mRNA cleavage stimulating factor, 50kD-subunit, putative	5.08e-15	1.70207	8.16432	0.421622	0.0632002	ISC/EB
AAEL010068	-	5.46e-15	2.07475	8.15533	0.389189	0.0317438	ISC/EB
AAEL001009	dab2-interacting protein	5.81e-15	2.67811	8.14768	0.383784	0.0277219	ISC/EB
AAEL006120	-	6.3e-15	2.65922	8.13782	0.378378	0.0228383	ISC/EB
AAEL018320	-	6.68e-15	1.7614	8.13062	0.4	0.0407929	ISC/EB
AAEL022931	-	6.69e-15	1.09408	8.13031	0.448649	0.0844585	ISC/EB
AAEL006663	ANK_REP_REGION domain-containing protein	6.73e-15	1.56876	8.12957	0.405405	0.0481184	ISC/EB
AAEL005411	equilibrative nucleoside transporter	7.16e-15	2.16411	8.12192	0.405405	0.0508475	ISC/EB
AAEL019783	-	7.55e-15	2.01236	8.11524	0.394595	0.0382074	ISC/EB
AAEL019424	-	7.91e-15	1.03434	8.10946	0.437838	0.0712439	ISC/EB
AAEL011202	bhlhzip transcription factor bigmax	7.98e-15	1.05409	8.10827	0.427027	0.0659293	ISC/EB
AAEL026911	-	8.69e-15	3.19067	8.09771	0.378378	0.0280092	ISC/EB
AAEL019784	-	8.77e-15	2.50312	8.09639	0.383784	0.0294456	ISC/EB
AAEL009171	-	1.02e-14	2.59685	8.07805	0.389189	0.0373456	ISC/EB
AAEL006786	GTPase_rho	1.18e-14	1.22681	8.05951	0.448649	0.0856076	ISC/EB
AAEL009894	leucine-rich immune protein (Coil-less)	1.2e-14	1.60811	8.05731	0.421622	0.0642057	ISC/EB
AAEL007658	partitioning defective 3, par-3	1.3e-14	1.68451	8.0478	0.394595	0.0397874	ISC/EB
AAEL004125	signal transduction protein lnk-realted	1.45e-14	2.44926	8.03397	0.378378	0.027291	ISC/EB
AAEL008153	-	1.46e-14	1.35682	8.03296	0.421622	0.0657857	ISC/EB
AAEL027658	-	1.77e-14	5.08418	8.00947	0.351351	0.00588911	ISC/EB
AAEL005910	programmed cell death protein	1.83e-14	1.39592	8.00532	0.405405	0.0524275	ISC/EB
AAEL008406	cationic amino acid transporter	1.89e-14	1.49344	8.00119	0.421622	0.0662166	ISC/EB
AAEL011216	Phosphatidylinositol-4,5-bisphosphate 4-phosphatase	1.96e-14	1.55849	7.99644	0.4	0.0481184	ISC/EB
AAEL019444	-	1.96e-14	1.31741	7.99595	0.416216	0.0571675	ISC/EB
AAEL019895	-	2.18e-14	1.9515	7.98301	0.416216	0.0630566	ISC/EB
AAEL014414	DEAD box ATP-dependent RNA helicase	2.19e-14	1.44534	7.98254	0.416216	0.0623384	ISC/EB
AAEL006880	Rab32	2.33e-14	2.50568	7.97451	0.378378	0.0316001	ISC/EB
AAEL019771	-	2.68e-14	3.55328	7.957	0.362162	0.0169492	ISC/EB
AAEL009373	n-acetyltransferase	2.87e-14	1.3766	7.94855	0.416216	0.0650675	ISC/EB
AAEL004668	Septin	2.98e-14	1.59269	7.94348	0.394595	0.0469693	ISC/EB
AAEL005150	mitochondrial ribosomal protein, L23, putative	2.98e-14	1.16027	7.94328	0.427027	0.0735421	ISC/EB
AAEL017363	DNA-directed RNA polymerase subunit	3.38e-14	1.19602	7.92725	0.410811	0.0590348	ISC/EB
AAEL002207	-	3.4e-14	1.30032	7.92663	0.410811	0.0607584	ISC/EB
AAEL001312	Cytochrome P450 monooxygenase CYP9M6v2	3.44e-14	2.22493	7.92501	0.372973	0.0278656	ISC/EB
AAEL001382	small nuclear ribonucleoprotein sm d1	3.79e-14	1.15611	7.91255	0.427027	0.0733984	ISC/EB
AAEL021232	-	4.02e-14	1.3014	7.90521	0.416216	0.0646366	ISC/EB
AAEL020314	-	4.33e-14	3.47419	7.89553	0.367568	0.0262856	ISC/EB
AAEL018119	-	4.43e-14	3.38446	7.89237	0.367568	0.0255674	ISC/EB
AAEL007668	mitochondrial ribosomal protein, S29, putative	4.45e-14	1.30557	7.89194	0.416216	0.0688021	ISC/EB
AAEL002135	tubulin-specific chaperone b (tubulin folding cofactor b)	4.67e-14	1.7218	7.8858	0.405405	0.0570238	ISC/EB
AAEL021288	-	4.82e-14	1.50258	7.88178	0.394595	0.0455329	ISC/EB
AAEL001992	-	4.92e-14	2.39206	7.87894	0.378378	0.0341856	ISC/EB
AAEL018341	-	5.29e-14	1.72884	7.86974	0.394595	0.045102	ISC/EB
AAEL006744	Exonuclease nef-sp	5.37e-14	1.75869	7.86773	0.389189	0.0440965	ISC/EB
AAEL005528	-	5.41e-14	2.14528	7.86667	0.372973	0.0298765	ISC/EB
AAEL020992	-	5.83e-14	1.07981	7.85714	0.421622	0.0686584	ISC/EB
AAEL021748	-	5.88e-14	2.28511	7.85612	0.372973	0.028871	ISC/EB
AAEL009473	-	5.9e-14	6.97816	7.85551	0.340541	0.00287274	ISC/EB
AAEL013536	ubiquitin (ribosomal protein L40)	7.12e-14	1.58888	7.83141	0.389189	0.0458202	ISC/EB
AAEL014915	26S proteasome subunit	7.51e-14	1.06979	7.82461	0.427027	0.075553	ISC/EB
AAEL020753	-	8.55e-14	1.61755	7.80804	0.389189	0.0452456	ISC/EB
AAEL019580	-	9.35e-14	1.85892	7.79648	0.394595	0.0511347	ISC/EB
AAEL000594	-	9.82e-14	2.06563	7.79024	0.372973	0.0333238	ISC/EB
AAEL000983	clathrin coat assembly protein ap19	1.03e-13	1.79995	7.78379	0.394595	0.053002	ISC/EB
AAEL001917	ribosome biogenesis protein brix	1.08e-13	1.29589	7.77798	0.416216	0.0713875	ISC/EB
AAEL007539	-	1.17e-13	2.34427	7.76736	0.367568	0.0281528	ISC/EB
AAEL001190	-	1.18e-13	1.76562	7.76617	0.394595	0.0551566	ISC/EB
AAEL006876	igf2 mRNA binding protein, putative	1.4e-13	3.75338	7.74437	0.345946	0.0107728	ISC/EB
AAEL002646	cytohesin 1, 2, 3, 4 (guanine nucleotide-exchange protein)	1.51e-13	1.46129	7.73413	0.394595	0.0519966	ISC/EB
AAEL005544	YTH domain protein	1.57e-13	1.76353	7.72911	0.383784	0.043522	ISC/EB
AAEL022346	-	1.76e-13	2.11029	7.71487	0.378378	0.0417983	ISC/EB
AAEL003752	-	1.85e-13	1.07105	7.70794	0.410811	0.0669348	ISC/EB
AAEL006649	tnf receptor associated factor	1.95e-13	4.26715	7.70135	0.345946	0.0140764	ISC/EB
AAEL012827	endoplasmin	1.97e-13	1.36765	7.69973	0.405405	0.0634875	ISC/EB
AAEL004589	small calcium-binding mitochondrial carrier, putative	2.58e-13	2.0304	7.66469	0.4	0.0613329	ISC/EB
AAEL006071	-	2.66e-13	1.4425	7.66059	0.372973	0.0350474	ISC/EB
AAEL008617	-	2.82e-13	2.55978	7.65295	0.356757	0.0231255	ISC/EB
AAEL013199	DNA-J, putative	2.97e-13	1.47418	7.64599	0.389189	0.0541511	ISC/EB
AAEL005329	-	3.02e-13	1.13074	7.64369	0.389189	0.0496984	ISC/EB
AAEL010506	GTP-binding protein alpha subunit, gna	3.23e-13	1.20509	7.63506	0.389189	0.0479747	ISC/EB
AAEL000970	-	3.24e-13	2.03398	7.63454	0.362162	0.0280092	ISC/EB
AAEL010909	-	3.25e-13	2.61858	7.63404	0.367568	0.0354783	ISC/EB
AAEL005861	vacuolar sorting protein (vps)	3.56e-13	1.38365	7.6223	0.410811	0.070813	ISC/EB
AAEL014368	sap18	3.91e-13	1.25167	7.60994	0.405405	0.0675093	ISC/EB
AAEL011371	-	3.92e-13	1.67167	7.60932	0.372973	0.0354783	ISC/EB
AAEL000840	skeletal muscle/kidney enriched inositol 5-phosphatase	4.11e-13	1.68424	7.60335	0.372973	0.0397874	ISC/EB
AAEL013968	-	4.2e-13	1.66022	7.60037	0.372973	0.0402183	ISC/EB
AAEL009140	-	4.21e-13	2.00946	7.59988	0.378378	0.0469693	ISC/EB
AAEL012427	-	4.26e-13	1.23716	7.5984	0.4	0.0632002	ISC/EB
AAEL011086	-	4.33e-13	3.08837	7.59598	0.345946	0.0165182	ISC/EB
AAEL012297	sterol desaturase	4.49e-13	3.14927	7.59136	0.356757	0.027291	ISC/EB
AAEL002508	26S protease regulatory subunit 6a	4.56e-13	1.02447	7.58916	0.410811	0.0722494	ISC/EB
AAEL003944	-	4.57e-13	1.24943	7.58885	0.405405	0.0688021	ISC/EB
AAEL001426	poly(a)-specific ribonuclease (deadenylation nuclease)	5.25e-13	2.61677	7.57067	0.351351	0.0229819	ISC/EB
AAEL003493	GDI interacting protein, putative	5.34e-13	1.6449	7.56838	0.367568	0.0364838	ISC/EB
AAEL004709	protein phosphatase type 2c	5.96e-13	1.16157	7.55365	0.421622	0.0817294	ISC/EB
AAEL019453	-	6.01e-13	3.29691	7.55246	0.345946	0.0180982	ISC/EB
AAEL001236	-	6.05e-13	1.30101	7.55141	0.383784	0.0509911	ISC/EB
AAEL016982	-	6.25e-13	1.97346	7.54715	0.367568	0.0380638	ISC/EB
AAEL002390	zinc finger protein	6.91e-13	2.43598	7.53358	0.367568	0.0379201	ISC/EB
AAEL020259	-	7.13e-13	2.14153	7.52928	0.367568	0.0399311	ISC/EB
AAEL012586	-	7.46e-13	1.62324	7.52325	0.383784	0.0532893	ISC/EB
AAEL002179	-	7.67e-13	2.21752	7.51939	0.362162	0.035191	ISC/EB
AAEL018323	-	7.94e-13	1.11223	7.51482	0.389189	0.0535766	ISC/EB
AAEL003678	diphosphoinositol polyphosphate phosphohydrolase, putative	7.94e-13	1.35293	7.51462	0.362162	0.0323183	ISC/EB
AAEL011240	-	8.54e-13	2.34224	7.50508	0.356757	0.0293019	ISC/EB
AAEL022979	-	8.55e-13	1.06368	7.50475	0.383784	0.0489802	ISC/EB
AAEL006647	dynein light chain, putative	8.82e-13	1.27764	7.50069	0.389189	0.057742	ISC/EB
AAEL022867	-	8.95e-13	1.15526	7.49863	0.394595	0.0607584	ISC/EB
AAEL006363	ribose-phosphate pyrophosphokinase 1,2	9.02e-13	1.46071	7.49737	0.389189	0.0596093	ISC/EB
AAEL004983	Inhibitor of growth proteining, ing4	9.61e-13	1.3595	7.48888	0.383784	0.0527147	ISC/EB
AAEL009367	myelin proteolipid	9.87e-13	1.88027	7.48527	0.372973	0.0453893	ISC/EB
AAEL007022	tfiia large subunit	1.05e-12	1.08944	7.47719	0.4	0.0662166	ISC/EB
AAEL003695	-	1.11e-12	1.14702	7.46986	0.4	0.0679402	ISC/EB
AAEL005728	-	1.13e-12	1.31996	7.46729	0.383784	0.0544384	ISC/EB
AAEL008458	-	1.18e-12	1.07489	7.4611	0.416216	0.0833094	ISC/EB
AAEL019555	-	1.2e-12	2.43318	7.45866	0.356757	0.0327492	ISC/EB
AAEL002784	zinc finger protein	1.25e-12	1.84448	7.45412	0.367568	0.0430911	ISC/EB
AAEL003009	zinc finger protein	1.26e-12	1.25259	7.45292	0.394595	0.0626257	ISC/EB
AAEL020147	-	1.28e-12	2.81998	7.44991	0.356757	0.0334674	ISC/EB
AAEL002182	t-diRNAhydrouridine synthase	1.29e-12	2.15046	7.44859	0.372973	0.0472565	ISC/EB
AAEL002668	AMP dependent ligase	1.31e-12	2.50261	7.44729	0.351351	0.0275783	ISC/EB
AAEL026297	-	1.32e-12	4.6632	7.44545	0.32973	0.00861821	ISC/EB
AAEL004553	-	1.4e-12	1.22218	7.43792	0.389189	0.059322	ISC/EB
AAEL019982	-	1.46e-12	2.07624	7.43226	0.362162	0.0357656	ISC/EB
AAEL006776	blastoderm specific protein 25D, putative	1.51e-12	1.49721	7.42736	0.394595	0.0632002	ISC/EB
AAEL006181	amidase	1.64e-12	1.74963	7.41651	0.389189	0.0643493	ISC/EB
AAEL012932	Methyltransferase-like protein	1.71e-12	2.32407	7.41065	0.372973	0.0508475	ISC/EB
AAEL007268	-	1.81e-12	3.13387	7.40332	0.340541	0.0188164	ISC/EB
AAEL010419	translin associated factor x	1.88e-12	1.13949	7.3981	0.389189	0.0606148	ISC/EB
AAEL019753	-	1.95e-12	1.63618	7.39306	0.356757	0.032031	ISC/EB
AAEL010073	metalloendopeptidase	2.15e-12	1.85145	7.37974	0.362162	0.0396438	ISC/EB
AAEL005458	protein withered, carnitine O-palmitoyltransferase	2.23e-12	2.4537	7.37501	0.351351	0.0298765	ISC/EB
AAEL022611	-	2.25e-12	1.65037	7.37371	0.372973	0.0459638	ISC/EB
AAEL010815	-	2.37e-12	2.70659	7.3662	0.340541	0.0201092	ISC/EB
AAEL005908	rolling pebbles	2.38e-12	2.72465	7.36564	0.345946	0.0251365	ISC/EB
AAEL019997	-	2.47e-12	2.27109	7.36045	0.351351	0.0282965	ISC/EB
AAEL011282	ribosomal RNA small subunit methyltransferase b (sun)	2.5e-12	1.69961	7.3588	0.362162	0.0406492	ISC/EB
AAEL011394	-	2.53e-12	1.66848	7.35734	0.367568	0.0452456	ISC/EB
AAEL001850	-	2.54e-12	1.57908	7.3564	0.383784	0.0598966	ISC/EB
AAEL004121	ubiquitin-conjugating enzyme E2 q	2.83e-12	2.0742	7.342	0.356757	0.0360529	ISC/EB
AAEL014709	methionine-tRNA synthetase	2.96e-12	1.26173	7.33579	0.378378	0.0547257	ISC/EB
AAEL010895	-	3.08e-12	1.20009	7.3303	0.389189	0.0650675	ISC/EB
AAEL021227	-	3.19e-12	2.98622	7.32561	0.340541	0.0218328	ISC/EB
AAEL008849	selenophosphate synthase	3.2e-12	1.37225	7.32519	0.383784	0.0637748	ISC/EB
AAEL019458	-	3.57e-12	1.32721	7.31003	0.405405	0.0769894	ISC/EB
AAEL022462	-	3.64e-12	1.87848	7.30698	0.356757	0.0357656	ISC/EB
AAEL001495	-	3.74e-12	2.78088	7.30346	0.345946	0.0305947	ISC/EB
AAEL012448	-	3.76e-12	1.65761	7.30259	0.367568	0.0479747	ISC/EB
AAEL023591	-	3.79e-12	1.88477	7.30158	0.362162	0.0416547	ISC/EB
AAEL021554	-	3.79e-12	2.65371	7.30127	0.345946	0.027291	ISC/EB
AAEL026380	-	3.86e-12	1.03293	7.29876	0.394595	0.0698075	ISC/EB
AAEL009080	importin 7,	3.88e-12	1.27287	7.2979	0.405405	0.0782821	ISC/EB
AAEL023529	-	3.98e-12	1.64456	7.29429	0.367568	0.0474002	ISC/EB
AAEL000090	secretory carrier-associated membrane protein (scamp)	5.13e-12	1.01851	7.25974	0.4	0.0744039	ISC/EB
AAEL000016	Esterase AAEL000016	5.3e-12	1.03879	7.25486	0.389189	0.066073	ISC/EB
AAEL006473	arginine/serine-rich splicing factor	5.91e-12	1.44787	7.24004	0.378378	0.0581729	ISC/EB
AAEL003597	leucine-rich transmembrane protein	5.92e-12	1.29375	7.23973	0.389189	0.069233	ISC/EB
AAEL006713	U2 snrnp auxiliary factor, small subunit	6.16e-12	1.14364	7.23427	0.378378	0.0578857	ISC/EB
AAEL009661	-	6.47e-12	2.38748	7.22755	0.351351	0.0356219	ISC/EB
AAEL023148	-	6.51e-12	1.01608	7.22638	0.416216	0.0871876	ISC/EB
AAEL014237	-	6.78e-12	2.35212	7.2208	0.345946	0.0328928	ISC/EB
AAEL012125	activin receptor type I, putative	6.86e-12	2.59458	7.21912	0.340541	0.0247055	ISC/EB
AAEL002068	mitochondrial processing peptidase alpha subunit	6.98e-12	1.00873	7.21665	0.389189	0.0679402	ISC/EB
AAEL011150	sex-lethal	8.33e-12	2.1642	7.19202	0.362162	0.0468256	ISC/EB
AAEL004964	-	8.67e-12	4.78477	7.18637	0.318919	0.0093364	ISC/EB
AAEL026799	-	8.8e-12	1.44574	7.1843	0.356757	0.0415111	ISC/EB
AAEL007800	cytidine and deoxycytidylate deaminase zinc-binding region	8.83e-12	1.39706	7.18374	0.372973	0.0550129	ISC/EB
AAEL008837	ubiquitin-conjugating enzyme E2r	9.08e-12	2.97152	7.17991	0.324324	0.0137891	ISC/EB
AAEL010405	alkyldihydroxyacetonephosphate synthase	1.03e-11	1.34085	7.16284	0.383784	0.0657857	ISC/EB
AAEL007763	vacuole membrane protein	1.05e-11	2.26389	7.15953	0.351351	0.0397874	ISC/EB
AAEL028107	-	1.09e-11	2.26858	7.15392	0.335135	0.0247055	ISC/EB
AAEL001952	28 kDa heat- and acid-stable phosphoprotein (PDGF-associated protein), putative	1.1e-11	1.88548	7.15262	0.32973	0.0183855	ISC/EB
AAEL004236	arf6 guanine nucleotide exchange factor	1.14e-11	1.4986	7.14796	0.383784	0.0652111	ISC/EB
AAEL013310	HORMA domain-containing protein	1.15e-11	1.91511	7.14697	0.356757	0.0442402	ISC/EB
AAEL005651	ethanolamine-phosphate cytidylyltransferase	1.16e-11	1.29454	7.14513	0.378378	0.062482	ISC/EB
AAEL014549	-	1.17e-11	1.57355	7.14455	0.362162	0.0488365	ISC/EB
AAEL019685	-	1.19e-11	1.39402	7.14209	0.383784	0.0640621	ISC/EB
AAEL006254	beta-1,3-glucuronyltransferase s, p	1.21e-11	4.32261	7.13944	0.318919	0.0112037	ISC/EB
AAEL010004	-	1.29e-11	1.0293	7.13087	0.394595	0.0765585	ISC/EB
AAEL005071	GTP binding protein	1.29e-11	1.75985	7.13014	0.351351	0.0396438	ISC/EB
AAEL008250	-	1.32e-11	1.26458	7.12691	0.367568	0.0538638	ISC/EB
AAEL002557	cationic amino acid transporter	1.35e-11	4.76954	7.12366	0.313514	0.00689457	ISC/EB
AAEL004282	protein-(glutamine-N5) methyl transferase, putative	1.37e-11	1.32098	7.12177	0.367568	0.0527147	ISC/EB
AAEL007061	cyclophilin	1.41e-11	1.83299	7.11711	0.356757	0.0449583	ISC/EB
AAEL019836	-	1.43e-11	2.90019	7.11509	0.324324	0.0156564	ISC/EB
AAEL025226	-	1.49e-11	2.69199	7.10962	0.32973	0.0202528	ISC/EB
AAEL019460	-	1.55e-11	1.72329	7.10391	0.351351	0.0397874	ISC/EB
AAEL000451	beta1,4 mannosyltransferase	1.67e-11	1.4993	7.09337	0.362162	0.0512784	ISC/EB
AAEL009294	phosphatidylinositol 4-kinase	1.88e-11	2.07449	7.07713	0.345946	0.0349038	ISC/EB
AAEL005580	-	1.88e-11	2.54594	7.07684	0.335135	0.0275783	ISC/EB
AAEL013011	-	1.92e-11	1.76663	7.07411	0.351351	0.0426602	ISC/EB
AAEL005149	liprin-beta1, putative	1.92e-11	1.56754	7.07344	0.367568	0.0541511	ISC/EB
AAEL012390	-	1.95e-11	1.57515	7.07175	0.356757	0.046682	ISC/EB
AAEL014335	-	2.02e-11	1.46631	7.06619	0.367568	0.0554438	ISC/EB
AAEL012272	fk506 binding protein	2.12e-11	1.14496	7.05942	0.383784	0.0713875	ISC/EB
AAEL011435	radical sam proteins	2.25e-11	2.04356	7.05111	0.345946	0.0377765	ISC/EB
AAEL010491	fk506-binding protein	2.33e-11	1.12491	7.04638	0.362162	0.0509911	ISC/EB
AAEL019875	-	2.34e-11	2.73466	7.04521	0.32973	0.0226946	ISC/EB
AAEL010371	autotransporter adhesin precursor, putative	2.35e-11	1.39529	7.0451	0.367568	0.0563057	ISC/EB
AAEL006782	histone-arginine methyltransferase CARMER	2.4e-11	1.43187	7.04191	0.356757	0.0463947	ISC/EB
AAEL002665	matrix metalloproteinase	2.45e-11	3.8351	7.03864	0.324324	0.0212583	ISC/EB
AAEL009412	ligatin	2.54e-11	2.23696	7.03342	0.335135	0.028871	ISC/EB
AAEL008322	GPCR Frizzled/Smoothened Family	2.59e-11	2.25411	7.03088	0.335135	0.0271474	ISC/EB
AAEL003454	phocein protein, putative	2.73e-11	1.48628	7.02321	0.345946	0.0384947	ISC/EB
AAEL019713	-	2.81e-11	2.10054	7.019	0.340541	0.0340419	ISC/EB
AAEL024636	-	3.07e-11	2.29223	7.00647	0.32973	0.0245619	ISC/EB
AAEL014408	m-phase inducer phosphatase(cdc25)	3.1e-11	4.43477	7.00501	0.308108	0.00617639	ISC/EB
AAEL009381	-	3.13e-11	2.38267	7.00362	0.324324	0.0192473	ISC/EB
AAEL019475	-	3.64e-11	3.38419	6.98217	0.318919	0.0159437	ISC/EB
AAEL003173	forkhead protein/ forkhead protein domain	3.97e-11	3.60205	6.96983	0.308108	0.00732548	ISC/EB
AAEL025344	-	4.11e-11	1.16046	6.96474	0.367568	0.0597529	ISC/EB
AAEL005939	mpv17 protein	4.11e-11	2.51301	6.96457	0.335135	0.0326056	ISC/EB
AAEL024570	-	4.16e-11	2.16155	6.963	0.32973	0.0248492	ISC/EB
AAEL023193	-	4.17e-11	2.03268	6.96246	0.340541	0.0364838	ISC/EB
AAEL011395	glutaminyl-tRNA synthetase	4.27e-11	1.3462	6.95882	0.351351	0.0463947	ISC/EB
AAEL020132	-	4.49e-11	1.81947	6.95178	0.345946	0.0402183	ISC/EB
AAEL010755	-	4.85e-11	1.68678	6.94062	0.335135	0.030451	ISC/EB
AAEL006087	-	5.13e-11	1.74838	6.93264	0.32973	0.0274346	ISC/EB
AAEL005032	-	5.63e-11	1.62756	6.91932	0.345946	0.0433783	ISC/EB
AAEL021979	-	5.92e-11	1.87941	6.9119	0.351351	0.0495547	ISC/EB
AAEL010411	dual specificity protein phosphatase	6.31e-11	1.84409	6.90284	0.362162	0.0581729	ISC/EB
AAEL011317	actin	6.5e-11	1.71762	6.89851	0.345946	0.0438093	ISC/EB
AAEL012034	alpha-1,3-mannosyltransferase	6.77e-11	2.10301	6.89251	0.335135	0.0354783	ISC/EB
AAEL013768	glial maturation factor	7.13e-11	1.04462	6.88497	0.378378	0.070813	ISC/EB
AAEL008366	pyruvate dehydrogenase	7.15e-11	2.08417	6.88448	0.340541	0.0406492	ISC/EB
AAEL008528	protein tyrosine phosphatase n11 (shp2)	7.26e-11	1.89059	6.8823	0.335135	0.0326056	ISC/EB
AAEL001071	glutathione S-transferase (GSTD5)	7.63e-11	2.27194	6.87489	0.345946	0.0455329	ISC/EB
AAEL001879	-	7.72e-11	2.33044	6.87314	0.32973	0.0313128	ISC/EB
AAEL014622	-	8.17e-11	2.05251	6.86495	0.324324	0.0247055	ISC/EB
AAEL019493	-	8.23e-11	2.3054	6.86379	0.335135	0.0361965	ISC/EB
AAEL023019	RBR-type E3 ubiquitin transferase	9.17e-11	1.14475	6.84811	0.340541	0.0382074	ISC/EB
AAEL024710	-	9.33e-11	2.30132	6.84545	0.324324	0.0252801	ISC/EB
AAEL000469	-	9.43e-11	1.95885	6.84381	0.324324	0.0248492	ISC/EB
AAEL013539	SH2/SH3 adaptor protein	9.88e-11	2.41028	6.83693	0.318919	0.0206837	ISC/EB
AAEL010698	importin beta-4	1.03e-10	1.54984	6.83036	0.335135	0.0363401	ISC/EB
AAEL001394	-	1.05e-10	2.58082	6.82785	0.313514	0.0176673	ISC/EB
AAEL001094	-	1.05e-10	2.81564	6.8278	0.318919	0.0221201	ISC/EB
AAEL023745	-	1.07e-10	6.24202	6.82467	0.297297	0.00373456	ISC/EB
AAEL000953	-	1.17e-10	1.55447	6.81224	0.351351	0.0531456	ISC/EB
AAEL013265	Sde2_N_Ubi domain-containing protein	1.2e-10	2.20408	6.80837	0.32973	0.0337547	ISC/EB
AAEL001339	-	1.22e-10	1.39205	6.8063	0.345946	0.0476874	ISC/EB
AAEL014057	-	1.23e-10	2.88899	6.80484	0.318919	0.0235564	ISC/EB
AAEL006752	Misexpression suppressor of ras, putative	1.25e-10	2.1008	6.80224	0.335135	0.0390692	ISC/EB
AAEL006523	crk	1.41e-10	3.15926	6.78491	0.308108	0.0140764	ISC/EB
AAEL005956	caspase (short)	1.41e-10	2.1159	6.78458	0.335135	0.0396438	ISC/EB
AAEL009099	uridine cytidine kinase i	1.49e-10	1.71578	6.77626	0.345946	0.0484056	ISC/EB
AAEL018313	-	1.55e-10	4.58833	6.7705	0.297297	0.0054582	ISC/EB
AAEL009156	tRNA (guanine-N(7)-)-methyltransferase (EC 2.1.1.33)(tRNA(m7G46)-methyltransferase)	1.56e-10	2.0881	6.76982	0.335135	0.0395001	ISC/EB
AAEL006948	tomosyn	1.68e-10	2.32453	6.75819	0.318919	0.024131	ISC/EB
AAEL004517	Protein quiver	1.78e-10	2.7851	6.75001	0.324324	0.032031	ISC/EB
AAEL005426	annexin x	1.9e-10	1.75033	6.73989	0.32973	0.0357656	ISC/EB
AAEL005958	oxidoreductase	1.9e-10	1.41846	6.73981	0.340541	0.0439529	ISC/EB
AAEL010681	sodium/chloride dependent neurotransmitter transporter	1.92e-10	5.06885	6.73841	0.297297	0.00732548	ISC/EB
AAEL010248	fibrillarin	2.11e-10	1.06438	6.72451	0.356757	0.0578857	ISC/EB
AAEL010316	-	2.15e-10	1.39637	6.72156	0.345946	0.0502729	ISC/EB
AAEL010474	-	2.17e-10	1.63658	6.72032	0.32973	0.0356219	ISC/EB
AAEL020307	-	2.34e-10	1.15109	6.70904	0.351351	0.0560184	ISC/EB
AAEL000622	-	2.35e-10	1.92931	6.7083	0.32973	0.0361965	ISC/EB
AAEL014262	translation initiation factor eif-2b alpha subunit	2.37e-10	1.16861	6.70703	0.351351	0.0551566	ISC/EB
AAEL006609	zinc finger protein	2.41e-10	1.59335	6.70423	0.345946	0.0517093	ISC/EB
AAEL000081	peroxisome assembly factor-2 (peroxisomal-type ATPase 1)	2.42e-10	1.54483	6.70351	0.32973	0.0363401	ISC/EB
AAEL020878	-	2.43e-10	1.59448	6.70335	0.340541	0.0452456	ISC/EB
AAEL007153	5'-AMP-activated protein kinase, catalytic alpha-1 chain	2.57e-10	1.63966	6.69456	0.351351	0.0590348	ISC/EB
AAEL021572	-	2.95e-10	3.66989	6.67443	0.302703	0.0135019	ISC/EB
AAEL010432	exocyst complex-subunit protein, 84kD-subunit, putative	3.14e-10	2.12985	6.66472	0.318919	0.0297328	ISC/EB
AAEL000666	pmp22 peroxisomal membrane protein, putative	3.32e-10	1.7247	6.65627	0.32973	0.0377765	ISC/EB
AAEL005258	syntaxin, putative	3.42e-10	1.49675	6.65198	0.335135	0.0425165	ISC/EB
AAEL021307	-	3.5e-10	1.55716	6.64842	0.32973	0.0389256	ISC/EB
AAEL005271	-	3.53e-10	2.4667	6.64716	0.318919	0.0298765	ISC/EB
AAEL019926	-	3.59e-10	1.32959	6.64475	0.340541	0.0461074	ISC/EB
AAEL000978	-	3.69e-10	1.77803	6.64039	0.318919	0.0301637	ISC/EB
AAEL008052	-	3.73e-10	2.4537	6.63882	0.324324	0.0363401	ISC/EB
AAEL006205	-	3.78e-10	1.91184	6.63663	0.318919	0.0281528	ISC/EB
AAEL008431	kinase anchor protein	3.94e-10	1.6063	6.63031	0.345946	0.0531456	ISC/EB
AAEL002304	porphobilinogen synthase	4.05e-10	1.3168	6.62605	0.351351	0.0575984	ISC/EB
AAEL018139	-	4.08e-10	2.09067	6.6252	0.324324	0.0338983	ISC/EB
AAEL021736	Enhancer of rudimentary homolog	4.14e-10	2.17675	6.62286	0.324324	0.036771	ISC/EB
AAEL007770	voltage and ligand gated potassium channel	4.25e-10	2.80129	6.61876	0.313514	0.0261419	ISC/EB
AAEL008071	apsB, putative	4.52e-10	2.67905	6.6093	0.308108	0.020971	ISC/EB
AAEL020689	-	4.53e-10	2.39268	6.60908	0.308108	0.0208273	ISC/EB
AAEL028013	-	4.87e-10	3.2514	6.59791	0.308108	0.0239874	ISC/EB
AAEL007209	ADP-ribosylation factor, putative	5.04e-10	1.97975	6.59278	0.313514	0.0268601	ISC/EB
AAEL014749	ral	5.05e-10	1.15588	6.59239	0.32973	0.038782	ISC/EB
AAEL022328	-	5.15e-10	1.5981	6.58934	0.32973	0.038782	ISC/EB
AAEL021222	-	5.19e-10	2.66361	6.58793	0.308108	0.020971	ISC/EB
AAEL005492	protein-tyrosine phosphatase n9	5.28e-10	1.88963	6.58544	0.324324	0.035191	ISC/EB
AAEL005313	-	5.36e-10	1.27915	6.58287	0.340541	0.0492675	ISC/EB
AAEL012523	transcription factor TFIIH-subunit, putative	5.37e-10	1.88747	6.58255	0.324324	0.036771	ISC/EB
AAEL015059	-	5.59e-10	2.80618	6.57623	0.308108	0.0229819	ISC/EB
AAEL022930	-	5.61e-10	2.64362	6.57562	0.308108	0.0222637	ISC/EB
AAEL003989	GTP-binding protein alpha subunit, gna	5.65e-10	1.65855	6.57439	0.32973	0.0397874	ISC/EB
AAEL013545	-	5.67e-10	3.43023	6.57396	0.297297	0.0135019	ISC/EB
AAEL004448	torsin a	5.75e-10	1.02669	6.57177	0.362162	0.0695203	ISC/EB
AAEL021583	-	5.83e-10	1.37875	6.56944	0.324324	0.0360529	ISC/EB
AAEL025618	-	5.87e-10	1.40648	6.56843	0.335135	0.0462511	ISC/EB
AAEL008100	-	6.07e-10	1.61347	6.5634	0.324324	0.037202	ISC/EB
AAEL002119	ras	6.32e-10	1.74006	6.55724	0.318919	0.0324619	ISC/EB
AAEL005843	BAT2_N domain-containing protein	6.33e-10	1.57809	6.55681	0.335135	0.0453893	ISC/EB
AAEL019777	-	6.93e-10	1.53268	6.543	0.324324	0.0377765	ISC/EB
AAEL022812	-	7.18e-10	2.0795	6.53765	0.313514	0.0293019	ISC/EB
AAEL001209	sodium-dependent phosphate transporter	7.45e-10	1.30703	6.53209	0.383784	0.091784	ISC/EB
AAEL003518	calcium-transporting ATPase 2 (ATPase 2)	7.74e-10	2.76527	6.52617	0.308108	0.024131	ISC/EB
AAEL009442	-	7.95e-10	1.60821	6.52186	0.351351	0.0627693	ISC/EB
AAEL000385	developmentally regulated RNA-binding protein	8.37e-10	2.44836	6.51393	0.313514	0.032031	ISC/EB
AAEL004832	-	8.5e-10	1.94858	6.51152	0.313514	0.0295892	ISC/EB
AAEL012701	ATP-binding cassette sub-family A member 3, putative	9.31e-10	2.2339	6.4976	0.318919	0.0364838	ISC/EB
AAEL027616	-	9.5e-10	2.93356	6.49449	0.302703	0.0208273	ISC/EB
AAEL014846	Innexin	9.61e-10	1.83446	6.49267	0.324324	0.0400747	ISC/EB
AAEL004131	gh regulated tbc protein-1	1.02e-09	2.66689	6.48301	0.302703	0.0205401	ISC/EB
AAEL004488	-	1.05e-09	3.49606	6.47835	0.286486	0.0066073	ISC/EB
AAEL005175	lipin	1.14e-09	2.19313	6.46584	0.302703	0.0214019	ISC/EB
AAEL007634	Protein KRTCAP2 homolog	1.15e-09	1.562	6.46458	0.351351	0.0666475	ISC/EB
AAEL006728	ubiquitin-conjugating enzyme E2 c	1.21e-09	1.67709	6.45752	0.313514	0.0321747	ISC/EB
AAEL025503	-	1.25e-09	4.19498	6.45227	0.291892	0.0142201	ISC/EB
AAEL013898	-	1.27e-09	1.22191	6.44942	0.335135	0.0518529	ISC/EB
AAEL000248	GTP binding protein	1.27e-09	1.63075	6.44877	0.318919	0.0373456	ISC/EB
AAEL014273	-	1.28e-09	1.15259	6.44756	0.335135	0.0507038	ISC/EB
AAEL026260	-	1.34e-09	4.31804	6.44046	0.286486	0.00861821	ISC/EB
AAEL020695	-	1.36e-09	2.27112	6.43833	0.302703	0.0228383	ISC/EB
AAEL002758	-	1.42e-09	1.42811	6.43216	0.345946	0.0623384	ISC/EB
AAEL022970	-	1.48e-09	2.38976	6.42537	0.302703	0.0235564	ISC/EB
AAEL012500	Ubiquitin-protein ligase	1.51e-09	2.77822	6.42279	0.297297	0.0186728	ISC/EB
AAEL013275	importin beta-1	1.57e-09	1.53144	6.416	0.313514	0.0318874	ISC/EB
AAEL011728	-	1.57e-09	1.99708	6.41591	0.313514	0.0328928	ISC/EB
AAEL019779	-	1.6e-09	2.18096	6.41355	0.308108	0.0281528	ISC/EB
AAEL000217	serine/threonine protein kinase	1.6e-09	2.17698	6.41299	0.302703	0.0228383	ISC/EB
AAEL000649	-	1.6e-09	3.16667	6.41247	0.286486	0.00904912	ISC/EB
AAEL023684	-	1.66e-09	2.44322	6.40743	0.308108	0.0295892	ISC/EB
AAEL025277	-	1.67e-09	1.24865	6.40646	0.345946	0.062482	ISC/EB
AAEL000020	-	1.71e-09	1.51811	6.40245	0.324324	0.0440965	ISC/EB
AAEL017297	cytochrome P450	1.72e-09	2.25639	6.40108	0.313514	0.035191	ISC/EB
AAEL018126	-	1.79e-09	1.39987	6.39523	0.324324	0.0410801	ISC/EB
AAEL006581	juvenile hormone-inducible protein, putative	1.85e-09	3.88817	6.3897	0.291892	0.016231	ISC/EB
AAEL007156	-	1.88e-09	4.88602	6.38716	0.281081	0.00632002	ISC/EB
AAEL007821	signalosome, subunit 2, CSN8, putative	1.96e-09	1.08515	6.38126	0.335135	0.053002	ISC/EB
AAEL003326	-	1.96e-09	1.45206	6.38117	0.335135	0.0531456	ISC/EB
AAEL006870	sorting nexin	2.11e-09	2.2888	6.36891	0.302703	0.0261419	ISC/EB
AAEL017462	-	2.12e-09	1.16163	6.36838	0.32973	0.0459638	ISC/EB
AAEL006915	-	2.12e-09	1.63813	6.36837	0.324324	0.046682	ISC/EB
AAEL014931	sarm1	2.16e-09	2.72101	6.36546	0.291892	0.0152255	ISC/EB
AAEL025911	-	2.28e-09	2.07012	6.35672	0.302703	0.025711	ISC/EB
AAEL010312	-	2.29e-09	2.04336	6.35589	0.308108	0.0311692	ISC/EB
AAEL006002	-	2.29e-09	2.1021	6.35575	0.308108	0.0314565	ISC/EB
AAEL024709	-	2.38e-09	1.41938	6.34999	0.318919	0.0397874	ISC/EB
AAEL023845	-	2.42e-09	1.3917	6.34744	0.32973	0.0502729	ISC/EB
AAEL001166	protein phosphatases pp1 regulatory subunit	2.45e-09	1.3027	6.34551	0.324324	0.0448147	ISC/EB
AAEL010991	long-chain-fatty-acid coa ligase	2.45e-09	2.7569	6.34495	0.297297	0.022551	ISC/EB
AAEL000903	Enhancer of yellow 2 transcription factor	2.5e-09	1.0028	6.34216	0.340541	0.0587475	ISC/EB
AAEL003509	smap1	2.62e-09	1.31869	6.33466	0.308108	0.0310256	ISC/EB
AAEL011083	-	2.62e-09	3.41176	6.33438	0.286486	0.0124964	ISC/EB
AAEL006552	WD-repeat protein	2.66e-09	1.59591	6.33187	0.313514	0.0357656	ISC/EB
AAEL021346	-	2.81e-09	1.71839	6.32347	0.313514	0.036771	ISC/EB
AAEL021394	-	2.82e-09	2.17334	6.32268	0.308108	0.033611	ISC/EB
AAEL015018	toll	2.94e-09	2.44771	6.31589	0.297297	0.024131	ISC/EB
AAEL019965	-	2.96e-09	1.99049	6.31492	0.308108	0.032031	ISC/EB
AAEL019934	-	2.96e-09	2.75305	6.31472	0.291892	0.0173801	ISC/EB
AAEL024153	-	3.08e-09	3.07286	6.30806	0.291892	0.0180982	ISC/EB
AAEL019516	-	3.33e-09	2.53356	6.29609	0.297297	0.0229819	ISC/EB
AAEL000543	C-Type Lectin (CTLMA11) - mannose binding.	3.36e-09	2.06679	6.29459	0.308108	0.0340419	ISC/EB
AAEL001582	kinesin	3.44e-09	1.97507	6.29084	0.302703	0.0271474	ISC/EB
AAEL020654	-	3.44e-09	1.04204	6.29062	0.32973	0.0509911	ISC/EB
AAEL003343	-	3.53e-09	3.06289	6.28676	0.286486	0.0139328	ISC/EB
AAEL007290	-	3.74e-09	1.35687	6.27759	0.318919	0.041942	ISC/EB
AAEL002253	beta-1,3-n-acetylglucosaminyltransferase radical fringe (o-fucosylpeptide 3-beta-n-acetylglucosaminyltransferase)	3.77e-09	5.59162	6.27592	0.275676	0.00560184	ISC/EB
AAEL000450	ras GTPase activating protein	3.8e-09	1.70692	6.27482	0.302703	0.0277219	ISC/EB
AAEL001506	U3 small nucleolar ribonucleoprotein protein MPP10	3.89e-09	1.57178	6.2708	0.302703	0.0295892	ISC/EB
AAEL009480	-	4.12e-09	3.2222	6.26181	0.291892	0.0214019	ISC/EB
AAEL022727	-	4.33e-09	1.57247	6.25397	0.318919	0.0436656	ISC/EB
AAEL006062	neuralized	4.5e-09	3.49177	6.24747	0.281081	0.0112037	ISC/EB
AAEL006416	glycine rich RNA binding protein, putative	5.04e-09	1.80496	6.22966	0.308108	0.0360529	ISC/EB
AAEL003402	sphingomyelin phosphodiesterase	5.7e-09	3.42257	6.21014	0.281081	0.0129273	ISC/EB
AAEL006433	-	5.74e-09	2.33405	6.20912	0.308108	0.0370583	ISC/EB
AAEL010932	RNAse h	6.03e-09	2.79141	6.20126	0.291892	0.0224074	ISC/EB
AAEL003505	jun	6.29e-09	1.87001	6.19426	0.32973	0.057742	ISC/EB
AAEL014071	-	6.48e-09	2.25051	6.18957	0.297297	0.0280092	ISC/EB
AAEL019549	-	7.05e-09	2.2498	6.17596	0.297297	0.0275783	ISC/EB
AAEL001048	short-chain dehydrogenase	7.72e-09	1.64708	6.16122	0.308108	0.0390692	ISC/EB
AAEL025238	-	7.79e-09	2.65468	6.15971	0.286486	0.0195346	ISC/EB
AAEL008575	regulator of chromosome condensation	7.79e-09	2.02693	6.1596	0.313514	0.0445274	ISC/EB
AAEL001243	growth factor independence	7.94e-09	1.44983	6.15653	0.308108	0.0364838	ISC/EB
AAEL005976	adenine phosphoribosyltransferase, putative	8.03e-09	1.05338	6.15462	0.345946	0.0732548	ISC/EB
AAEL026634	-	8.56e-09	3.26775	6.14415	0.275676	0.0100546	ISC/EB
AAEL005825	translation initiation factor eif-2b beta subunit	8.6e-09	1.79341	6.14344	0.308108	0.0386383	ISC/EB
AAEL025812	-	8.86e-09	1.0967	6.13866	0.318919	0.0495547	ISC/EB
AAEL012437	-	9.11e-09	2.1016	6.13413	0.297297	0.0297328	ISC/EB
AAEL006285	-	9.11e-09	1.40928	6.13397	0.308108	0.0389256	ISC/EB
AAEL015041	mitochondrial carrier	9.17e-09	1.57048	6.13276	0.297297	0.0300201	ISC/EB
AAEL025999	40S ribosomal protein S17	9.17e-09	2.37717	6.13276	0.291892	0.025711	ISC/EB
AAEL003873	Glycerol-3-phosphate dehydrogenase	9.6e-09	1.37314	6.12539	0.308108	0.0392129	ISC/EB
AAEL000750	PAP-associated domain-containing protein	9.68e-09	2.44336	6.124	0.291892	0.0267165	ISC/EB
AAEL009413	-	9.68e-09	1.31215	6.12389	0.318919	0.0489802	ISC/EB
AAEL003955	-	1e-08	1.75446	6.11783	0.297297	0.0295892	ISC/EB
AAEL019561	-	1.01e-08	2.66094	6.11732	0.286486	0.0211146	ISC/EB
AAEL005358	-	1.04e-08	1.85284	6.11281	0.297297	0.0310256	ISC/EB
AAEL017319	-	1.07e-08	1.16748	6.10779	0.335135	0.0654984	ISC/EB
AAEL008714	-	1.08e-08	2.61853	6.10628	0.286486	0.0212583	ISC/EB
AAEL026497	Potein tyrosine phosphatase SHP1	1.1e-08	1.23821	6.10263	0.318919	0.0511347	ISC/EB
AAEL018174	-	1.16e-08	2.45707	6.09387	0.291892	0.0262856	ISC/EB
AAEL013538	hepatoma-derived GF, putative	1.2e-08	1.61148	6.0883	0.302703	0.0373456	ISC/EB
AAEL011953	oxysterol-binding protein related protein (ORP9)	1.21e-08	2.1691	6.08676	0.291892	0.025711	ISC/EB
AAEL006221	o-sialoglycoprotein endopeptidase	1.24e-08	1.40226	6.0825	0.313514	0.0472565	ISC/EB
AAEL002214	amino acid transporter	1.24e-08	2.65911	6.08232	0.281081	0.0170928	ISC/EB
AAEL004657	-	1.26e-08	1.20247	6.08024	0.32973	0.060902	ISC/EB
AAEL008755	DNA-directed RNA polymerase II subunit	1.28e-08	1.39445	6.07784	0.313514	0.046682	ISC/EB
AAEL011696	-	1.29e-08	1.33613	6.07579	0.313514	0.046682	ISC/EB
AAEL005819	l-allo-threonine aldolase	1.32e-08	1.51017	6.07284	0.308108	0.0417983	ISC/EB
AAEL019972	-	1.41e-08	1.74357	6.06183	0.302703	0.0370583	ISC/EB
AAEL024812	-	1.46e-08	2.81964	6.0557	0.275676	0.0136455	ISC/EB
AAEL012394	glucosidase ii beta subunit	1.5e-08	1.25607	6.05098	0.324324	0.0558747	ISC/EB
AAEL010933	-	1.53e-08	2.45571	6.04777	0.281081	0.0179546	ISC/EB
AAEL018342	-	1.56e-08	2.69879	6.04436	0.281081	0.0183855	ISC/EB
AAEL013116	mitochondrial 39S ribosomal protein L3	1.58e-08	1.00942	6.04232	0.32973	0.0626257	ISC/EB
AAEL025065	-	1.64e-08	1.81788	6.03606	0.291892	0.0281528	ISC/EB
AAEL011568	-	1.68e-08	1.50211	6.03208	0.308108	0.0440965	ISC/EB
AAEL009882	retinoblastoma-binding protein 4 (rbbp4)	1.7e-08	1.36894	6.02995	0.302703	0.0376329	ISC/EB
AAEL011776	soluble nsf attachment protein (snap)	1.71e-08	1.15963	6.02901	0.308108	0.0425165	ISC/EB
AAEL011421	multiple inositol polyphosphate phosphatase	1.77e-08	1.60421	6.02378	0.302703	0.0392129	ISC/EB
AAEL017515	-	1.87e-08	2.73842	6.01463	0.281081	0.0199655	ISC/EB
AAEL002216	5-AMP-activated protein kinase, beta subunit	1.88e-08	1.13882	6.01371	0.308108	0.0439529	ISC/EB
AAEL010697	3-ketoacyl-coa thiolase, mitochondrial (beta- ketothiolase) (acetyl-coa acyltransferase) (mitochondrial 3-oxoacyl- coa thiolase)	1.9e-08	1.45121	6.01203	0.302703	0.0380638	ISC/EB
AAEL009249	Coronin	1.92e-08	2.50708	6.00993	0.281081	0.0202528	ISC/EB
AAEL005600	-	2.04e-08	1.48355	5.99972	0.302703	0.0393565	ISC/EB
AAEL015493	-	2.11e-08	1.45358	5.99428	0.302703	0.0402183	ISC/EB
AAEL003293	GTP-binding protein	2.16e-08	1.33595	5.99071	0.302703	0.0413674	ISC/EB
AAEL029041	-	2.19e-08	3.05851	5.98782	0.286486	0.0278656	ISC/EB
AAEL023658	-	2.22e-08	2.52065	5.98576	0.281081	0.0201092	ISC/EB
AAEL006934	Mediator of RNA polymerase II transcription subunit 19 (Med19)	2.28e-08	1.33738	5.98161	0.297297	0.0349038	ISC/EB
AAEL010832	Pop5 protein, putative	2.34e-08	2.38183	5.97703	0.286486	0.0268601	ISC/EB
AAEL001422	proteasome inhibitor	2.44e-08	1.04475	5.96979	0.318919	0.0548693	ISC/EB
AAEL013816	-	2.64e-08	1.96085	5.95665	0.291892	0.0327492	ISC/EB
AAEL014080	aldehyde dehydrogenase	2.67e-08	1.14801	5.9547	0.313514	0.0509911	ISC/EB
AAEL009766	lipoamide acyltransferase component of branched-chain alpha-keto acid dehydrogenase	2.68e-08	2.74264	5.95423	0.275676	0.0182419	ISC/EB
AAEL002700	-	2.69e-08	1.52855	5.95383	0.286486	0.0264292	ISC/EB
AAEL022080	-	2.72e-08	1.67578	5.95134	0.286486	0.0265728	ISC/EB
AAEL001020	anterior fat body protein	2.82e-08	1.13527	5.94549	0.313514	0.0512784	ISC/EB
AAEL001869	gmp synthase	2.98e-08	1.24808	5.93646	0.291892	0.0313128	ISC/EB
AAEL018237	-	2.98e-08	1.90732	5.93612	0.286486	0.0278656	ISC/EB
AAEL015593	-	2.99e-08	1.42669	5.93545	0.32973	0.0659293	ISC/EB
AAEL012091	-	3.02e-08	4.06755	5.93396	0.264865	0.00861821	ISC/EB
AAEL007397	Ecdysone-induced protein 75B isoform A Nuclear receptor	3.04e-08	1.25298	5.93262	0.297297	0.0357656	ISC/EB
AAEL019696	-	3.08e-08	5.84385	5.9308	0.259459	0.00416547	ISC/EB
AAEL011200	-	3.1e-08	1.74129	5.92966	0.297297	0.0380638	ISC/EB
AAEL020987	-	3.19e-08	1.07355	5.92453	0.308108	0.0472565	ISC/EB
AAEL019740	-	3.5e-08	2.16369	5.90901	0.286486	0.0281528	ISC/EB
AAEL006855	UDP-galactose transporter	3.54e-08	1.69496	5.90737	0.291892	0.0344729	ISC/EB
AAEL021071	-	3.55e-08	1.67125	5.90681	0.302703	0.045102	ISC/EB
AAEL002331	Mannose-6-phosphate isomerase	3.56e-08	1.65338	5.90626	0.297297	0.0386383	ISC/EB
AAEL005535	-	3.57e-08	2.54235	5.90572	0.275676	0.0195346	ISC/EB
AAEL004744	ccaat-binding transcription factor subunit a	3.62e-08	1.34112	5.90345	0.297297	0.0379201	ISC/EB
AAEL000433	glypican	3.63e-08	3.23149	5.90271	0.27027	0.0142201	ISC/EB
AAEL027002	-	3.64e-08	3.59283	5.9022	0.27027	0.0153691	ISC/EB
AAEL009756	-	3.7e-08	2.67314	5.89946	0.281081	0.0254237	ISC/EB
AAEL004056	-	3.71e-08	1.25955	5.89893	0.302703	0.0452456	ISC/EB
AAEL024497	-	3.85e-08	1.64196	5.89276	0.297297	0.0386383	ISC/EB
AAEL013808	fascin	3.95e-08	5.07452	5.88834	0.259459	0.00617639	ISC/EB
AAEL017135	-	3.97e-08	1.35889	5.88724	0.286486	0.0284401	ISC/EB
AAEL004569	-	4.05e-08	2.06371	5.8841	0.291892	0.0354783	ISC/EB
AAEL008898	sulfotransferase (sult)	4.08e-08	1.36265	5.88251	0.297297	0.0392129	ISC/EB
AAEL001446	testis-specific protein pbs13 (t-complex 11 )	4.1e-08	1.62096	5.8818	0.291892	0.035191	ISC/EB
AAEL013169	-	4.21e-08	2.92911	5.877	0.27027	0.0163746	ISC/EB
AAEL011142	-	4.27e-08	3.05148	5.8748	0.275676	0.0206837	ISC/EB
AAEL012993	-	4.44e-08	2.10364	5.86827	0.291892	0.0364838	ISC/EB
AAEL008179	GTP-binding protein Rheb	4.61e-08	1.12383	5.86146	0.297297	0.0399311	ISC/EB
AAEL005025	U1 small nuclear ribonucleoprotein, putative	4.7e-08	1.30206	5.85836	0.291892	0.0347601	ISC/EB
AAEL003901	-	4.72e-08	2.27022	5.85747	0.281081	0.0259983	ISC/EB
AAEL012419	26S proteasome subunit S9	4.92e-08	1.08429	5.85068	0.302703	0.0440965	ISC/EB
AAEL010296	carboxylase:pyruvate/acetyl-coa/propionyl-coa	5.13e-08	1.91952	5.84344	0.275676	0.0218328	ISC/EB
AAEL020547	-	5.25e-08	1.54118	5.83949	0.297297	0.0393565	ISC/EB
AAEL025729	-	5.4e-08	2.64304	5.83478	0.27027	0.0166619	ISC/EB
AAEL003383	actin	5.4e-08	1.29691	5.83469	0.302703	0.0456765	ISC/EB
AAEL026946	-	5.56e-08	1.78865	5.82958	0.286486	0.0311692	ISC/EB
AAEL004479	organic cation transporter	5.59e-08	4.19436	5.82859	0.259459	0.00790003	ISC/EB
AAEL010844	ubiquitin-conjugating enzyme E2 j2	5.82e-08	1.05063	5.82173	0.308108	0.0508475	ISC/EB
AAEL008686	-	5.84e-08	2.38155	5.82095	0.275676	0.0222637	ISC/EB
AAEL003282	ezrin-binding protein pace-1	5.93e-08	1.75191	5.8183	0.281081	0.0280092	ISC/EB
AAEL013979	-	6e-08	1.30196	5.81613	0.297297	0.0420856	ISC/EB
AAEL010037	phosphoglucomutase	6.16e-08	1.39691	5.8116	0.291892	0.0373456	ISC/EB
AAEL011918	-	6.28e-08	3.22932	5.80828	0.264865	0.0136455	ISC/EB
AAEL014348	caspase (short)	6.36e-08	2.8407	5.80631	0.275676	0.0249928	ISC/EB
AAEL006177	histone acetyltransferase type b catalytic subunit	6.39e-08	2.19883	5.80528	0.281081	0.0284401	ISC/EB
AAEL001371	pre-mRNA cleavage factor im, 25kD subunit	6.54e-08	1.93566	5.80126	0.281081	0.0287274	ISC/EB
AAEL003163	forkhead protein/ forkhead protein domain	6.66e-08	3.40402	5.79817	0.259459	0.00890549	ISC/EB
AAEL015644	-	6.72e-08	2.11331	5.79651	0.281081	0.0287274	ISC/EB
AAEL008063	-	6.89e-08	2.55595	5.79238	0.27027	0.0191037	ISC/EB
AAEL004167	zinc finger protein	6.89e-08	2.30307	5.79223	0.281081	0.028871	ISC/EB
AAEL019925	Guanylate cyclase	7.02e-08	1.01254	5.78889	0.32973	0.0703821	ISC/EB
AAEL005187	laminin gamma 1 chain	7.02e-08	2.20635	5.78878	0.275676	0.024131	ISC/EB
AAEL007465	-	7.02e-08	3.64395	5.78868	0.259459	0.00919276	ISC/EB
AAEL009125	cytochrome P450	7.11e-08	1.37738	5.78651	0.291892	0.0382074	ISC/EB
AAEL009574	elongase, putative	7.14e-08	2.5	5.78562	0.27027	0.0185292	ISC/EB
AAEL009085	rho/rac/cdc GTPase-activating protein	7.14e-08	1.0379	5.78561	0.313514	0.0563057	ISC/EB
AAEL021839	-	7.22e-08	1.99485	5.78353	0.281081	0.0294456	ISC/EB
AAEL008924	cysteine-rich hydrophobic domain 2 (chic1)	7.22e-08	1.3371	5.78348	0.302703	0.0471129	ISC/EB
AAEL003758	sorting nexin	7.38e-08	1.2762	5.77963	0.291892	0.0392129	ISC/EB
AAEL002548	tuberous sclerosis 1	7.43e-08	1.94609	5.77828	0.275676	0.0238437	ISC/EB
AAEL014636	rhoGTPase	7.56e-08	2.71525	5.77528	0.264865	0.0142201	ISC/EB
AAEL006619	-	7.97e-08	2.2753	5.76629	0.27027	0.0201092	ISC/EB
AAEL003174	translation initiation factor 1A, putative	7.98e-08	1.58193	5.76597	0.297297	0.0443838	ISC/EB
AAEL007936	-	8.11e-08	1.31969	5.76321	0.286486	0.0330365	ISC/EB
AAEL001607	galactose-1-phosphate uridylyltransferase	8.11e-08	1.2757	5.76304	0.291892	0.0390692	ISC/EB
AAEL010348	sugar transporter	8.41e-08	1.21437	5.75669	0.335135	0.0781385	ISC/EB
AAEL001407	cdk4/6	8.57e-08	2.56033	5.75317	0.27027	0.0205401	ISC/EB
AAEL008058	liprin alpha (lar-interacting protein alpha) (synapse defective protein 2)	8.68e-08	2.04177	5.75084	0.275676	0.0247055	ISC/EB
AAEL019500	-	8.78e-08	1.59263	5.74882	0.281081	0.0290147	ISC/EB
AAEL005277	-	8.84e-08	1.40946	5.7477	0.291892	0.0393565	ISC/EB
AAEL012057	enhancer of polycomb	9.03e-08	2.15067	5.74387	0.264865	0.0150819	ISC/EB
AAEL021278	-	9.11e-08	3.48856	5.7421	0.264865	0.0172364	ISC/EB
AAEL026571	-	9.46e-08	1.40732	5.73562	0.281081	0.0305947	ISC/EB
AAEL012519	actin binding protein, putative	9.89e-08	2.73331	5.72809	0.264865	0.0159437	ISC/EB
AAEL025906	-	9.94e-08	1.03336	5.72714	0.308108	0.0550129	ISC/EB
AAEL011168	GTP-binding protein (i) alpha subunit, gnai	9.95e-08	1.54437	5.72694	0.286486	0.0349038	ISC/EB
AAEL009424	serine/threonine-protein kinase rio3 (rio kinase 3)	1.04e-07	1.95843	5.7195	0.275676	0.027291	ISC/EB
AAEL014564	-	1.04e-07	1.94877	5.71883	0.281081	0.0326056	ISC/EB
AAEL008853	choline/ethanolamine kinase	1.06e-07	3.81698	5.71649	0.259459	0.0124964	ISC/EB
AAEL014519	cbl-d	1.06e-07	2.28997	5.71533	0.27027	0.0208273	ISC/EB
AAEL011687	alternative splicing type 3 and, putative	1.11e-07	2.40219	5.70827	0.27027	0.0221201	ISC/EB
AAEL020778	-	1.11e-07	2.11119	5.70744	0.281081	0.0333238	ISC/EB
AAEL019648	-	1.11e-07	2.23042	5.70714	0.275676	0.0270037	ISC/EB
AAEL020535	-	1.14e-07	1.05766	5.70304	0.308108	0.0560184	ISC/EB
AAEL007900	-	1.25e-07	1.16226	5.68733	0.297297	0.0463947	ISC/EB
AAEL008822	-	1.28e-07	1.25147	5.68233	0.297297	0.0465384	ISC/EB
AAEL020651	-	1.35e-07	2.98457	5.6739	0.264865	0.019391	ISC/EB
AAEL014349	Clip-Domain Serine Protease family B.	1.38e-07	3.4825	5.66972	0.264865	0.0205401	ISC/EB
AAEL000235	PP1c_bdg domain-containing protein	1.39e-07	1.07654	5.66818	0.286486	0.0370583	ISC/EB
AAEL019518	-	1.39e-07	1.7117	5.66791	0.286486	0.0376329	ISC/EB
AAEL026894	-	1.43e-07	1.35026	5.66273	0.281081	0.0328928	ISC/EB
AAEL005419	twinfilin	1.44e-07	1.49673	5.66177	0.275676	0.0278656	ISC/EB
AAEL010665	developmentally regulated RNA-binding protein	1.44e-07	2.56404	5.6613	0.264865	0.0191037	ISC/EB
AAEL000241	-	1.5e-07	1.70155	5.65444	0.275676	0.0300201	ISC/EB
AAEL003534	-	1.52e-07	1.57439	5.65222	0.286486	0.0376329	ISC/EB
AAEL002084	suppressor of defective silencing	1.53e-07	2.49482	5.65091	0.27027	0.0248492	ISC/EB
AAEL012685	-	1.57e-07	1.9878	5.64621	0.27027	0.0252801	ISC/EB
AAEL002108	nucleolar essential protein 1 (nep1)	1.58e-07	1.14382	5.64553	0.308108	0.0580293	ISC/EB
AAEL011242	UDP-glucose 6-dehydrogenase	1.63e-07	1.45072	5.63901	0.275676	0.0291583	ISC/EB
AAEL025110	-	1.68e-07	1.78694	5.63387	0.275676	0.0295892	ISC/EB
AAEL001642	6-pyruvoyltetrahydropterin synthase, putative	1.74e-07	1.01166	5.6278	0.291892	0.0442402	ISC/EB
AAEL014489	D-tyrosyl-tRNA(Tyr) deacylase	1.76e-07	1.02791	5.62621	0.297297	0.0494111	ISC/EB
AAEL001389	Palmitoyltransferase	1.82e-07	1.43463	5.62036	0.286486	0.0392129	ISC/EB
AAEL008636	-	1.85e-07	1.41182	5.61746	0.275676	0.0300201	ISC/EB
AAEL018117	-	1.86e-07	1.41419	5.61563	0.286486	0.0415111	ISC/EB
AAEL013795	spliceosome associated protein	1.88e-07	1.50408	5.61426	0.286486	0.0397874	ISC/EB
AAEL003581	amidophosphoribosyltransferase	1.89e-07	1.64205	5.613	0.275676	0.0313128	ISC/EB
AAEL013627	RAP domain-containing protein	1.89e-07	2.6	5.61278	0.259459	0.0169492	ISC/EB
AAEL010960	xaa-pro dipeptidase app(e.coli)	1.91e-07	1.32156	5.61089	0.275676	0.0301637	ISC/EB
AAEL012987	-	1.99e-07	1.56461	5.60379	0.281081	0.0350474	ISC/EB
AAEL019640	-	2.13e-07	1.0917	5.59139	0.297297	0.0484056	ISC/EB
AAEL005410	erythroblast macrophage protein emp	2.13e-07	3.35406	5.59116	0.254054	0.0124964	ISC/EB
AAEL002385	Carboxy/choline esterase Alpha Esterase	2.13e-07	2.64782	5.59112	0.264865	0.0229819	ISC/EB
AAEL001141	Transcriptional regulator ATRX (X-linked helicase II)	2.16e-07	1.85921	5.58924	0.275676	0.032031	ISC/EB
AAEL013188	cle7	2.21e-07	1.36283	5.58511	0.291892	0.0456765	ISC/EB
AAEL006836	dihydropteridine reductase	2.22e-07	2.23791	5.58437	0.275676	0.0321747	ISC/EB
AAEL019646	-	2.26e-07	1.76806	5.58083	0.264865	0.0206837	ISC/EB
AAEL024953	-	2.3e-07	1.77212	5.57751	0.275676	0.0331801	ISC/EB
AAEL000395	Ultra spiracleisoform A nuclear receptor	2.32e-07	2.41025	5.57588	0.259459	0.0175237	ISC/EB
AAEL027821	-	2.36e-07	2.26488	5.5733	0.259459	0.0176673	ISC/EB
AAEL008952	sentrin/sumo-specific protease	2.37e-07	1.8463	5.57253	0.264865	0.0229819	ISC/EB
AAEL006460	par-6 gamma	2.4e-07	2.03913	5.56982	0.259459	0.0175237	ISC/EB
AAEL019539	-	2.4e-07	2.58043	5.56982	0.264865	0.0229819	ISC/EB
AAEL009936	-	2.47e-07	3.51592	5.56458	0.254054	0.0142201	ISC/EB
AAEL007624	IMD pathway signalling NF-kappaB Relish-like transcription factor	2.49e-07	2.33602	5.5629	0.27027	0.028871	ISC/EB
AAEL010112	-	2.5e-07	1.04881	5.56262	0.281081	0.0366274	ISC/EB
AAEL024793	-	2.58e-07	1.07142	5.55659	0.302703	0.0570238	ISC/EB
AAEL013445	-	2.62e-07	2.10362	5.5539	0.259459	0.0173801	ISC/EB
AAEL012930	-	2.64e-07	1.42947	5.5526	0.275676	0.0331801	ISC/EB
AAEL002009	neutral Sphingomyelinase, putative	2.67e-07	1.12	5.55076	0.286486	0.0429474	ISC/EB
AAEL003287	Serrate RNA effector molecule homolog (Arsenite-resistance protein 2 homolog)	2.77e-07	1.28298	5.544	0.275676	0.0333238	ISC/EB
AAEL010543	-	2.78e-07	2.48289	5.54343	0.254054	0.0137891	ISC/EB
AAEL010966	ubiquitin carboxyl-terminal hydrolase isozyme L5	2.85e-07	1.05669	5.53909	0.297297	0.0528584	ISC/EB
AAEL008164	-	2.88e-07	1.16427	5.53675	0.275676	0.0323183	ISC/EB
AAEL003903	acid phosphatase-1	2.93e-07	1.03767	5.53372	0.286486	0.0430911	ISC/EB
AAEL023985	-	2.97e-07	2.30127	5.53148	0.264865	0.0235564	ISC/EB
AAEL004138	signal peptide peptidase	3.01e-07	2.74381	5.52877	0.254054	0.0150819	ISC/EB
AAEL013600	integrin alpha-ps	3.16e-07	2.89025	5.52014	0.254054	0.014651	ISC/EB
AAEL009051	Thioredoxin Peroxidase.	3.21e-07	1.31505	5.51736	0.291892	0.0501293	ISC/EB
AAEL019714	-	3.22e-07	2.81617	5.51693	0.254054	0.014651	ISC/EB
AAEL019909	-	3.29e-07	2.14947	5.51278	0.27027	0.0301637	ISC/EB
AAEL008220	-	3.48e-07	1.35515	5.50274	0.281081	0.0396438	ISC/EB
AAEL013460	ecotropic viral integration site	3.51e-07	1.61884	5.50119	0.275676	0.0338983	ISC/EB
AAEL000682	-	3.55e-07	1.37245	5.49895	0.275676	0.0338983	ISC/EB
AAEL012618	-	3.6e-07	1.4383	5.49653	0.281081	0.0405056	ISC/EB
AAEL013997	guanine nucleotide-binding protein beta 3 (g protein beta3)	3.61e-07	1.21661	5.49561	0.27027	0.0285837	ISC/EB
AAEL000046	-	3.63e-07	1.59464	5.4944	0.275676	0.0361965	ISC/EB
AAEL025237	-	3.81e-07	1.66203	5.48582	0.27027	0.0305947	ISC/EB
AAEL008942	-	3.87e-07	1.45872	5.48306	0.286486	0.0455329	ISC/EB
AAEL011667	cir	3.91e-07	1.61343	5.48081	0.264865	0.0258546	ISC/EB
AAEL019864	-	3.95e-07	2.1312	5.47902	0.264865	0.0261419	ISC/EB
AAEL003283	bitesize isoform	3.96e-07	2.06465	5.47877	0.264865	0.0258546	ISC/EB
AAEL019605	-	4.01e-07	1.553	5.47635	0.27027	0.0298765	ISC/EB
AAEL006171	n-myc downstream regulated	4.06e-07	1.67599	5.47404	0.264865	0.0251365	ISC/EB
AAEL012185	ribosome biogenesis regulatory protein	4.38e-07	1.00619	5.46021	0.297297	0.0563057	ISC/EB
AAEL001033	methyl-cpg binding protein, mbd	4.44e-07	2.38169	5.45772	0.259459	0.0229819	ISC/EB
AAEL005522	Putative conserved protein with signal anchor	4.48e-07	1.88451	5.45591	0.264865	0.0275783	ISC/EB
AAEL023822	-	4.48e-07	1.04882	5.45582	0.281081	0.0400747	ISC/EB
AAEL002469	endophilin a,	4.52e-07	2.42534	5.45436	0.259459	0.0224074	ISC/EB
AAEL021595	-	4.58e-07	1.74232	5.45189	0.275676	0.0389256	ISC/EB
AAEL021733	-	4.6e-07	2.17016	5.45086	0.264865	0.0282965	ISC/EB
AAEL005909	splicing factor SC35, putative	4.91e-07	1.07274	5.43891	0.286486	0.0462511	ISC/EB
AAEL020530	-	5.01e-07	2.90942	5.43514	0.254054	0.0188164	ISC/EB
AAEL026741	-	5.13e-07	1.54619	5.43075	0.275676	0.0376329	ISC/EB
AAEL004040	protein phsophatase-2a	5.22e-07	1.44142	5.42748	0.275676	0.0380638	ISC/EB
AAEL018273	-	5.26e-07	1.69713	5.42587	0.27027	0.0330365	ISC/EB
AAEL014375	clathrin coat assembly protein ap17	5.71e-07	1.96791	5.41113	0.259459	0.0237001	ISC/EB
AAEL008469	Polysacc_synt_4 domain-containing protein	5.75e-07	1.16856	5.40961	0.286486	0.0486929	ISC/EB
AAEL011106	-	5.83e-07	1.69913	5.40721	0.27027	0.0333238	ISC/EB
AAEL011277	apoptosis stimulating of P53	5.89e-07	2.04077	5.40506	0.264865	0.0303074	ISC/EB
AAEL011793	aspartyl beta-hydroxylase, putative	6.04e-07	1.65749	5.40049	0.27027	0.0344729	ISC/EB
AAEL002986	-	6.18e-07	1.40875	5.3962	0.275676	0.038782	ISC/EB
AAEL002678	ras suppressor protein 1, rsu1	6.93e-07	1.08119	5.37531	0.286486	0.0494111	ISC/EB
AAEL006908	-	7.05e-07	1.13591	5.37206	0.281081	0.0453893	ISC/EB
AAEL005904	-	7.05e-07	2.48566	5.3719	0.264865	0.0318874	ISC/EB
AAEL013778	F-actin capping protein alpha	7.18e-07	1.51929	5.3686	0.27027	0.0340419	ISC/EB
AAEL006867	-	7.19e-07	1.82944	5.36818	0.259459	0.0258546	ISC/EB
AAEL000343	serine/threonine-protein kinase vrk	7.26e-07	2.25503	5.36627	0.254054	0.0206837	ISC/EB
AAEL005898	tRNA-dihydrouridine synthase	7.72e-07	2.1635	5.35495	0.254054	0.0218328	ISC/EB
AAEL007651	phosphorylase b kinase	7.8e-07	1.9424	5.35309	0.259459	0.0265728	ISC/EB
AAEL012816	Archease domain-containing protein	7.84e-07	1.49155	5.35203	0.264865	0.0308819	ISC/EB
AAEL020850	-	7.93e-07	1.78928	5.34973	0.27027	0.036771	ISC/EB
AAEL009614	seven in absentia, putative	7.95e-07	1.32153	5.34912	0.275676	0.0409365	ISC/EB
AAEL017054	-	8.07e-07	1.38324	5.34643	0.259459	0.0259983	ISC/EB
AAEL021440	-	8.29e-07	1.91279	5.34138	0.27027	0.0363401	ISC/EB
AAEL004852	-	8.37e-07	1.2507	5.33952	0.264865	0.0313128	ISC/EB
AAEL019440	-	8.57e-07	1.91999	5.33513	0.259459	0.0262856	ISC/EB
AAEL020363	-	8.84e-07	1.23295	5.3293	0.275676	0.0417983	ISC/EB
AAEL014339	-	8.89e-07	1.56797	5.32796	0.275676	0.0420856	ISC/EB
AAEL008938	-	9.05e-07	2.11014	5.32461	0.254054	0.022551	ISC/EB
AAEL007288	dynamin	9.1e-07	1.30675	5.32341	0.275676	0.0417983	ISC/EB
AAEL024700	-	9.47e-07	1.52705	5.31569	0.264865	0.0321747	ISC/EB
AAEL001833	juvenile hormone-inducible protein, putative	9.47e-07	1.49415	5.31565	0.27027	0.037202	ISC/EB
AAEL004426	Syntaxin 18, putative	9.63e-07	1.36379	5.31257	0.275676	0.0430911	ISC/EB
AAEL024479	-	9.8e-07	1.44113	5.30903	0.27027	0.0376329	ISC/EB
AAEL028161	-	9.93e-07	1.57123	5.30634	0.259459	0.027291	ISC/EB
AAEL007292	-	9.96e-07	1.95948	5.30585	0.259459	0.0282965	ISC/EB
AAEL014161	amino acids transporter	1.01e-06	1.64838	5.30388	0.264865	0.0341856	ISC/EB
AAEL006989	cytochrome P450	1.01e-06	2.1644	5.30374	0.254054	0.0234128	ISC/EB
AAEL013402	-	1.03e-06	2.39216	5.29997	0.259459	0.0291583	ISC/EB
AAEL005770	odorant binding protein OBP21	1.03e-06	2.39598	5.29881	0.259459	0.0297328	ISC/EB
AAEL008899	-	1.05e-06	1.13047	5.29639	0.281081	0.0484056	ISC/EB
AAEL012152	activin receptor type I, putative	1.09e-06	1.70426	5.28812	0.259459	0.0293019	ISC/EB
AAEL003537	nuclear inhibitor of protein phosphatase-1	1.1e-06	1.98325	5.28572	0.264865	0.0344729	ISC/EB
AAEL008181	alpha6-fucosyltransferase, putative	1.14e-06	1.63971	5.27942	0.259459	0.0291583	ISC/EB
AAEL003916	splicing factor, putative	1.14e-06	1.51487	5.27913	0.259459	0.028871	ISC/EB
AAEL022689	-	1.17e-06	1.04223	5.27525	0.264865	0.032031	ISC/EB
AAEL020822	-	1.18e-06	1.46386	5.27265	0.264865	0.0334674	ISC/EB
AAEL027905	-	1.21e-06	1.536	5.26892	0.254054	0.0242746	ISC/EB
AAEL021323	-	1.31e-06	1.00136	5.25263	0.264865	0.0337547	ISC/EB
AAEL011133	-	1.32e-06	2.0106	5.25114	0.254054	0.0251365	ISC/EB
AAEL020936	-	1.37e-06	2.49015	5.24404	0.254054	0.0268601	ISC/EB
AAEL002562	-	1.39e-06	1.08824	5.24164	0.27027	0.0397874	ISC/EB
AAEL014704	U3 small nucleolar RNA (U3 snoRNA) associated protein	1.49e-06	1.13187	5.22911	0.275676	0.0456765	ISC/EB
AAEL011114	serine/threonine-protein kinase rio2 (rio kinase 2)	1.49e-06	1.22633	5.22859	0.259459	0.0310256	ISC/EB
AAEL011560	-	1.52e-06	1.27954	5.22429	0.259459	0.0308819	ISC/EB
AAEL008832	forkhead box protein (AaegFOXN1)	1.55e-06	1.24817	5.22095	0.275676	0.0449583	ISC/EB
AAEL001887	glutamine synthetase 1, 2 (glutamate-amonia ligase) (gs)	1.62e-06	1.5486	5.21269	0.264865	0.0361965	ISC/EB
AAEL002844	-	1.66e-06	1.79799	5.20772	0.259459	0.0340419	ISC/EB
AAEL010015	-	1.67e-06	2.10814	5.20669	0.254054	0.0278656	ISC/EB
AAEL008700	-	1.68e-06	1.26395	5.20482	0.264865	0.0364838	ISC/EB
AAEL023585	-	1.73e-06	1.72724	5.19954	0.254054	0.0275783	ISC/EB
AAEL014201	chaperone protein, putative	1.74e-06	1.24437	5.19882	0.27027	0.0420856	ISC/EB
AAEL019825	-	1.76e-06	1.18087	5.19658	0.264865	0.0363401	ISC/EB
AAEL010170	ras-related protein Rab-8A, putative	1.84e-06	1.06589	5.18725	0.27027	0.0415111	ISC/EB
AAEL001619	-	1.91e-06	1.11033	5.18007	0.264865	0.0376329	ISC/EB
AAEL002129	-	1.94e-06	1.34589	5.1772	0.264865	0.0384947	ISC/EB
AAEL007136	sugar transporter	1.96e-06	1.81497	5.17487	0.254054	0.0282965	ISC/EB
AAEL006488	nucleoporin, p88, putative	1.99e-06	2.12304	5.17185	0.254054	0.0284401	ISC/EB
AAEL024191	-	2.09e-06	1.48882	5.16243	0.27027	0.0439529	ISC/EB
AAEL012260	WD-repeat protein	2.14e-06	2.1993	5.15725	0.254054	0.0303074	ISC/EB
AAEL011465	-	2.18e-06	1.27471	5.15418	0.264865	0.0393565	ISC/EB
AAEL006313	-	2.25e-06	1.42509	5.14759	0.264865	0.0396438	ISC/EB
AAEL011650	coatomer, gamma-subunit, putative	2.55e-06	1.28642	5.12329	0.259459	0.0349038	ISC/EB
AAEL010879	-	2.58e-06	1.23784	5.12151	0.259459	0.0346165	ISC/EB
AAEL014908	-	2.58e-06	1.25623	5.12131	0.259459	0.0353347	ISC/EB
AAEL010641	autophagy related gene	3e-06	1.52058	5.09149	0.254054	0.0316001	ISC/EB
AAEL003437	cGMP 3',5'-cyclic phosphodiesterase subunit delta	3.21e-06	1.53063	5.07838	0.254054	0.0328928	ISC/EB
AAEL003416	Sorting nexin	3.24e-06	1.558	5.07636	0.254054	0.0327492	ISC/EB
AAEL023169	-	3.39e-06	1.38183	5.06769	0.259459	0.0366274	ISC/EB
AAEL005521	prolylcarboxypeptidase	3.4e-06	1.0893	5.06685	0.259459	0.0366274	ISC/EB
AAEL009667	-	3.43e-06	1.43807	5.06515	0.254054	0.0328928	ISC/EB
AAEL004818	-	3.88e-06	1.18048	5.04051	0.254054	0.0337547	ISC/EB
AAEL004052	-	3.95e-06	1.34745	5.03726	0.254054	0.0338983	ISC/EB
AAEL006113	cystinosin	4.14e-06	1.05267	5.02787	0.264865	0.0423729	ISC/EB
AAEL019477	-	4.38e-06	1.04576	5.01625	0.318919	0.091784	ISC/EB
AAEL008397	Glutathione peroxidase	4.56e-06	1.15566	5.00796	0.281081	0.0604711	ISC/EB
AAEL001255	-	4.59e-06	1.21867	5.00672	0.264865	0.0455329	ISC/EB
AAEL004086	aldo-keto reductase	5.65e-06	1.39751	4.9654	0.259459	0.0420856	ISC/EB
AAEL001561	-	5.67e-06	1.05522	4.96458	0.27027	0.0512784	ISC/EB
AAEL015062	-	5.9e-06	1.27513	4.95671	0.254054	0.0369147	ISC/EB
AAEL006124	Mitochondrial import inner membrane translocase subunit TIM50	6.37e-06	1.02666	4.94123	0.264865	0.0478311	ISC/EB
AAEL009272	KTI12 protein, putative	6.91e-06	1.21774	4.9248	0.259459	0.0432347	ISC/EB
AAEL029014	-	7.06e-06	1.36096	4.92041	0.254054	0.0384947	ISC/EB
AAEL014130	-	8.33e-06	1.07842	4.88691	0.259459	0.0440965	ISC/EB
AAEL000590	Defense repressor 1	9.36e-06	1.07792	4.8631	0.27027	0.0565929	ISC/EB
AAEL017155	-	9.63e-06	1.24914	4.85703	0.254054	0.0410801	ISC/EB
AAEL020180	-	1.12e-05	1.05749	4.82456	0.254054	0.0415111	ISC/EB
AAEL006144	isopentenyl-diphosphate delta isomerase	1.29e-05	1.31594	4.79508	0.254054	0.0440965	ISC/EB
AAEL008593	NAD dependent epimerase/dehydratase	1.6e-05	1.01654	4.75047	0.254054	0.0453893	ISC/EB
AAEL000444	udp-glucose glycoprotein:glucosyltransferase	1.83e-05	1.23953	4.72188	0.264865	0.0568802	ISC/EB
AAEL025355	-	5.26e-05	1.34776	4.49299	0.259459	0.0604711	ISC/EB
AAEL003803	-	1.38e-14	13.1452	8.64439	1	0.00084246	HC
AAEL005474	-	1.38e-14	12.4104	8.64429	1	0.0014041	HC
AAEL013656	bm-40 precursor	1.38e-14	11.9561	8.6441	1	0.00519517	HC
AAEL003656	-	1.38e-14	12.449	8.644	1	0.00168492	HC
AAEL019650	-	1.38e-14	12.6449	8.64362	1	0.00505476	HC
AAEL008397	Glutathione peroxidase	1.38e-14	9.0763	8.64051	1	0.0629037	HC
AAEL009086	-	1.38e-14	10.0403	8.63779	1	0.00477394	HC
AAEL020823	-	1.38e-14	9.85126	8.63526	1	0.00645886	HC
AAEL026403	-	1.38e-14	6.92504	8.61963	1	0.152345	HC
AAEL002833	cathepsin l	1.38e-14	5.92787	8.61526	1	0.22606	HC
AAEL028021	-	1.88e-14	5.80495	8.56924	1	0.101236	HC
AAEL002309	Thioredoxin Peroxidase.	5.74e-14	5.68545	8.42931	1	0.0558832	HC
AAEL010777	thioredoxin (TRX), putative	1.12e-13	3.96535	8.32794	1	0.276186	HC
AAEL007103	leucine-rich immune protein (TM)	1.12e-13	14.2027	8.29856	0.96	0.00014041	HC
AAEL020362	-	1.12e-13	14.535	8.29852	0.96	0.00028082	HC
AAEL003294	fibrinogen and fibronectin	1.12e-13	15.5654	8.29847	0.96	0.00014041	HC
AAEL006535	-	1.12e-13	11.7416	8.29754	0.96	0.00168492	HC
AAEL014909	DUF4789 domain-containing protein	1.12e-13	11.9085	8.29653	0.96	0.00098287	HC
AAEL012538	leucine-rich immune protein (Short)	1.12e-13	12.1777	8.29604	0.96	0.00042123	HC
AAEL019868	-	1.27e-13	9.0082	8.27521	0.96	0.0471778	HC
AAEL008658	LRIM16, leucine-rich immune protein (TM)	1.29e-13	7.29982	8.2673	0.96	0.0807357	HC
AAEL000575	apyrase, putative	1.41e-13	7.50469	8.25094	0.96	0.0213423	HC
AAEL007725	reticulocalbin	1.73e-13	7.07761	8.22127	0.96	0.0332772	HC
AAEL023187	-	1.85e-13	7.15212	8.2086	0.96	0.021904	HC
AAEL007963	-	2.2e-13	6.85838	8.18272	0.96	0.0189553	HC
AAEL009637	cathepsin b	2.35e-13	4.17732	8.17015	1	0.184639	HC
AAEL005040	E3 ubiquitin-protein ligase	2.44e-13	5.97784	8.16087	0.96	0.0582701	HC
AAEL004809	-	2.44e-13	6.51273	8.15636	0.96	0.059253	HC
AAEL013279	peptidyl-prolyl cis-trans isomerase (cyclophilin)	8.78e-13	4.16972	7.98784	0.96	0.264252	HC
AAEL002524	C-Type Lectin (CTL).	8.78e-13	29.4841	7.95293	0.92	0	HC
AAEL005093	Clip-Domain Serine Protease family B.	8.78e-13	12.9374	7.95196	0.92	0.00112328	HC
AAEL007796	Clip-Domain Serine Protease family D	8.78e-13	12.1055	7.95186	0.92	0.0014041	HC
AAEL012577	DUF4789 domain-containing protein	8.78e-13	13.236	7.95186	0.92	0.00014041	HC
AAEL002520	apolipoprotein D, putative	8.78e-13	12.0942	7.95157	0.92	0.00168492	HC
AAEL014078	serine protease inhibitor, serpin	8.78e-13	11.919	7.9507	0.92	0.0014041	HC
AAEL014852	-	8.78e-13	11.3776	7.94914	0.92	0.00154451	HC
AAEL004022	-	8.78e-13	11.3349	7.94837	0.92	0.00070205	HC
AAEL013936	Serine Protease Inhibitor (serpin) likely cleavage at I/S. Transcript A.	8.78e-13	10.2997	7.94691	0.92	0.00336984	HC
AAEL004958	-	8.78e-13	10.2827	7.94555	0.92	0.00407189	HC
AAEL024406	-	8.78e-13	10.4012	7.94448	0.92	0.00126369	HC
AAEL019468	-	8.78e-13	10.2207	7.94438	0.92	0.0028082	HC
AAEL000304	-	9.9e-13	8.77089	7.92671	0.92	0.0167088	HC
AAEL008099	Procollagen-lysine,2-oxoglutarate 5-dioxygenase	1.29e-12	7.25863	7.88593	0.92	0.0178321	HC
AAEL000543	C-Type Lectin (CTLMA11) - mannose binding.	1.36e-12	6.93442	7.87336	0.92	0.0380511	HC
AAEL005521	prolylcarboxypeptidase	1.36e-12	6.72987	7.87127	0.92	0.0393148	HC
AAEL007778	leucine-rich transmembrane protein	2.07e-12	5.87852	7.81388	0.92	0.0699242	HC
AAEL010765	-	3.84e-12	3.61348	7.73333	0.96	0.280399	HC
AAEL007385	Ferritin subunit Precursor (EC 1.16.3.1)(Ferritin heavy chain-like protein)(AeFer(H))	5.09e-12	2.87807	7.69294	1	0.490452	HC
AAEL013287	-	5.64e-12	5.34634	7.67745	0.92	0.0878967	HC
AAEL013768	glial maturation factor	7.03e-12	4.88185	7.64696	0.92	0.0758214	HC
AAEL001325	-	9.07e-12	28.8738	7.60715	0.88	0	HC
AAEL008620	D7 protein, putative	9.07e-12	15.0283	7.60686	0.88	0.00028082	HC
AAEL014382	C-Type Lectin (CTL) - mannose binding.	9.07e-12	13.8816	7.60666	0.88	0.00028082	HC
AAEL006248	p37NB protein, putative	9.07e-12	12.5837	7.60545	0.88	0.00014041	HC
AAEL007006	Clip-Domain Serine Protease family A.	9.18e-12	10.6235	7.60181	0.88	0.0014041	HC
AAEL003243	Clip-Domain Serine Protease family B.	9.5e-12	8.83094	7.59501	0.88	0.00224656	HC
AAEL009679	secretory Phospholipase A2, putative	9.54e-12	8.98851	7.59084	0.88	0.00196574	HC
AAEL003967	calpain 4, 6, 7, invertebrate	1.07e-11	8.38404	7.57375	0.88	0.0154451	HC
AAEL008773	laminin A chain, putative	1.09e-11	7.68953	7.56982	0.88	0.00351025	HC
AAEL009569	apolipoprotein D, putative	1.19e-11	7.3663	7.55671	0.88	0.019517	HC
AAEL021179	-	1.38e-11	6.82498	7.53554	0.88	0.0293457	HC
AAEL007162	autophagy related gene	1.49e-11	3.33474	7.52287	0.96	0.283769	HC
AAEL010095	-	1.57e-11	4.2678	7.51471	0.92	0.0987082	HC
AAEL005426	annexin x	2.73e-11	5.87088	7.44014	0.88	0.0404381	HC
AAEL003658	laminin beta-2 chain	3.9e-11	5.33698	7.38925	0.88	0.0394552	HC
AAEL013709	Histone H4	6.28e-11	3.8392	7.32376	0.92	0.156136	HC
AAEL021016	-	6.75e-11	5.0926	7.31235	0.88	0.0714687	HC
AAEL004691	ring finger	8.54e-11	3.01701	7.27904	0.96	0.207807	HC
AAEL002501	protein disulfide isomerase	8.61e-11	3.63303	7.27623	0.92	0.143499	HC
AAEL008365	-	9.26e-11	28.0147	7.26137	0.84	0	HC
AAEL014140	Clip-Domain Serine Protease family B.	9.26e-11	13.3474	7.2605	0.84	0.00014041	HC
AAEL000636	-	9.26e-11	12.9599	7.2603	0.84	0.00042123	HC
AAEL001794	macroglobulin/complement	9.26e-11	11.4933	7.25885	0.84	0.00056164	HC
AAEL006361	Class C Scavenger Receptor (Sushi/SCR/CCP MAM and Somatomedin B domains).	9.26e-11	11.1522	7.25797	0.84	0.00056164	HC
AAEL006355	Class C Scavenger Receptor (Sushi/SCR/CCP MAM and Somatomedin B domains).	9.55e-11	9.76507	7.25176	0.84	0.00252738	HC
AAEL022578	Clip-domain serine protease	9.55e-11	9.58499	7.24914	0.84	0.00182533	HC
AAEL009722	clip-domain serine protease, putative	9.55e-11	9.60355	7.24846	0.84	0.00673968	HC
AAEL021180	-	9.55e-11	9.93781	7.24758	0.84	0.00673968	HC
AAEL002301	serine protease	1.1e-10	8.20768	7.22719	0.84	0.0175513	HC
AAEL014556	-	1.1e-10	7.92928	7.22573	0.84	0.0102499	HC
AAEL000551	-	1.1e-10	7.81242	7.2236	0.84	0.00828419	HC
AAEL001641	deoxyribonuclease I, putative	1.45e-10	6.88258	7.18466	0.84	0.00870542	HC
AAEL025718	-	1.52e-10	6.74341	7.1767	0.84	0.0179725	HC
AAEL006254	beta-1,3-glucuronyltransferase s, p	1.53e-10	6.34268	7.17408	0.84	0.0162876	HC
AAEL001509	-	1.59e-10	4.20554	7.16728	0.88	0.0547599	HC
AAEL006169	Lysosomal aspartic protease Precursor (EC 3.4.23.-)	1.6e-10	4.258	7.16553	0.88	0.13002	HC
AAEL009909	cln3/battenin	2.27e-10	4.14403	7.11455	0.88	0.0718899	HC
AAEL002898	-	2.31e-10	5.88665	7.11091	0.84	0.0369278	HC
AAEL003957	-	2.46e-10	2.79996	7.10057	0.96	0.394271	HC
AAEL002900	-	3.24e-10	3.97141	7.0609	0.88	0.115277	HC
AAEL014064	glutaredoxin, putative	4.66e-10	3.38101	7.0076	0.92	0.205981	HC
AAEL011007	fibrinogen and fibronectin	4.77e-10	3.56127	7.00313	0.92	0.152345	HC
AAEL009160	skp1	4.9e-10	2.86762	6.99784	0.96	0.25007	HC
AAEL018336	-	5.07e-10	4.59044	6.99182	0.84	0.0509688	HC
AAEL011293	vitamin-K-epoxide reductase (warfarin-sensitive), putative	6e-10	3.60978	6.96681	0.88	0.0869138	HC
AAEL014484	-	6.74e-10	3.62481	6.94793	0.88	0.144903	HC
AAEL011468	protein kinase C inhibitor, putative	6.95e-10	2.76105	6.94103	0.96	0.301881	HC
AAEL015064	Small ubiquitin-related modifier	6.95e-10	3.02391	6.94093	0.92	0.333193	HC
AAEL010117	fibrinogen and fibronectin	8.05e-10	28.3342	6.91559	0.8	0	HC
AAEL015051	glycoside hydrolases	8.05e-10	29.4593	6.91559	0.8	0	HC
AAEL021886	-	8.05e-10	28.7407	6.91559	0.8	0	HC
AAEL020192	-	8.05e-10	13.9883	6.91515	0.8	0.00014041	HC
AAEL007371	-	8.1e-10	12.3668	6.91273	0.8	0.00126369	HC
AAEL003339	-	8.1e-10	11.3711	6.91176	0.8	0.00126369	HC
AAEL010677	oxidoreductase	8.25e-10	10.6055	6.90797	0.8	0.00322943	HC
AAEL009059	arp2/3 complex 16 kd subunit (P16-arc)	1.08e-09	3.25141	6.86777	0.88	0.123842	HC
AAEL013661	actin binding protein, putative	1.08e-09	2.90277	6.8667	0.96	0.310306	HC
AAEL019408	2-Cys thioredoxin peroxidase	1.22e-09	3.07843	6.84645	0.92	0.18492	HC
AAEL009320	chaperonin	1.32e-09	3.27076	6.83373	0.88	0.124403	HC
AAEL008473	cysteine-rich venom protein, putative	1.85e-09	6.14607	6.78397	0.8	0.0299073	HC
AAEL011803	prohibitin, putative	2.25e-09	4.37374	6.75498	0.84	0.104746	HC
AAEL008195	-	2.33e-09	3.72332	6.74848	0.84	0.104044	HC
AAEL011206	aminoacylase, putative	2.48e-09	5.79161	6.73853	0.8	0.0296265	HC
AAEL008921	myosin regulatory light chain 2 smooth muscle	2.61e-09	2.96074	6.72969	0.92	0.203454	HC
AAEL011320	G-protein, gamma-subunit, putative	2.65e-09	3.8053	6.72624	0.84	0.0953384	HC
AAEL006174	proteasome subunit beta type	2.71e-09	3.07893	6.72216	0.88	0.138023	HC
AAEL003064	Putative permease of the major facilitator superfamily protein	2.94e-09	3.81085	6.70906	0.84	0.0971637	HC
AAEL002174	dolichyl-diphosphooligosaccharide protein glycosyltransferase	3.02e-09	2.90037	6.70313	0.88	0.135917	HC
AAEL006642	Tubulin alpha chain	3.02e-09	2.89434	6.70289	0.92	0.381494	HC
AAEL004860	acireductone dioxygenase	3.05e-09	3.66843	6.70046	0.84	0.0977254	HC
AAEL011873	ubiquitin-conjugating enzyme variant 1A	4.2e-09	2.86998	6.65235	0.88	0.143639	HC
AAEL001336	charged multivesicular body protein 2a	4.38e-09	3.5974	6.64414	0.84	0.10264	HC
AAEL009894	leucine-rich immune protein (Coil-less)	5.86e-09	4.54261	6.59987	0.8	0.070907	HC
AAEL012726	-	7.13e-09	28.3507	6.56981	0.76	0	HC
AAEL023941	-	7.15e-09	12.5252	6.56836	0.76	0.00014041	HC
AAEL023353	-	7.16e-09	11.9846	6.5669	0.76	0.00056164	HC
AAEL011404	C-Type Lectin (CTL19)	7.22e-09	10.7765	6.56476	0.76	0.00056164	HC
AAEL010398	-	7.22e-09	10.289	6.56369	0.76	0.00098287	HC
AAEL017545	-	7.69e-09	3.24531	6.55136	0.84	0.112328	HC
AAEL004081	dj-1 protein (park7)	7.69e-09	3.04472	6.55127	0.84	0.0988486	HC
AAEL000795	ubiquitin	7.95e-09	2.46564	6.54529	0.96	0.453665	HC
AAEL014831	RNA polymerase II subunit Rpb10, putative	8.05e-09	2.84017	6.54228	0.84	0.102078	HC
AAEL023543	-	8.79e-09	4.09366	6.5282	0.8	0.070205	HC
AAEL014932	Transcription factor BTF3	8.83e-09	2.32093	6.52612	0.96	0.447065	HC
AAEL000679	NEDD8, putative	9.04e-09	2.39852	6.52092	0.92	0.197697	HC
AAEL007839	beta-hexosaminidase	9.66e-09	6.75685	6.50903	0.76	0.00617804	HC
AAEL000641	protein disulfide isomerase	9.9e-09	2.52194	6.50446	0.92	0.354676	HC
AAEL001210	NADH ubiquinone oxidoreductase subunit, putative	1.04e-08	2.25042	6.49669	0.92	0.188571	HC
AAEL010065	protein disulfide-isomerase A6 precursor	1.15e-08	3.23968	6.48043	0.84	0.148413	HC
AAEL001105	von Hippel-Lindau disease tumor suppressor, putative	1.45e-08	5.68171	6.44261	0.76	0.0290649	HC
AAEL007444	-	1.45e-08	2.5178	6.44154	0.96	0.491856	HC
AAEL010661	phospholipid scramblase 1,	1.48e-08	3.04133	6.438	0.88	0.258354	HC
AAEL005770	odorant binding protein OBP21	1.68e-08	5.90283	6.41814	0.76	0.0331368	HC
AAEL002183	oligosaccharyl transferase, subunit, putative	1.69e-08	2.92297	6.41625	0.88	0.227324	HC
AAEL007546	actin-related protein 2/3 complex subunit 1A	1.79e-08	2.68095	6.40649	0.92	0.217355	HC
AAEL023756	-	1.97e-08	2.97864	6.391	0.84	0.134934	HC
AAEL011992	NADH:ubiquinone dehydrogenase, putative	2.07e-08	2.34893	6.38192	0.96	0.289947	HC
AAEL018700	-	2.67e-08	4.57998	6.3424	0.76	0.03426	HC
AAEL003431	proteasome subunit beta type 7,10	2.92e-08	3.19959	6.32745	0.8	0.0864926	HC
AAEL024063	-	3e-08	2.74688	6.32181	0.84	0.117523	HC
AAEL015493	-	3e-08	4.50418	6.32133	0.76	0.04451	HC
AAEL003492	ribonuclease, putative	3.19e-08	2.22434	6.31094	0.96	0.363521	HC
AAEL009914	small nuclear ribonucleoprotein sm d2	3.36e-08	3.39502	6.30215	0.8	0.0980062	HC
AAEL006688	Splicing factor 3B subunit 5	4.35e-08	3.3803	6.26035	0.8	0.0996911	HC
AAEL025769	-	5.14e-08	2.31822	6.23331	0.88	0.19517	HC
AAEL010132	leucine-rich immune protein (Long)	5.46e-08	11.2968	6.22194	0.72	0.00014041	HC
AAEL026265	-	5.46e-08	11.3398	6.22194	0.72	0.00014041	HC
AAEL006434	serine protease, putative	5.48e-08	11.0388	6.22068	0.72	0.00042123	HC
AAEL006377	leucine-rich immune protein (Coil-less)	5.54e-08	10.3826	6.21811	0.72	0.00084246	HC
AAEL027447	-	5.71e-08	8.69102	6.21238	0.72	0.00168492	HC
AAEL006158	histone H3.3	5.77e-08	2.46906	6.20976	0.88	0.199944	HC
AAEL025888	-	5.86e-08	8.66306	6.2067	0.72	0.00182533	HC
AAEL025082	Peptidyl-prolyl cis-trans isomerase	6.66e-08	2.90994	6.18558	0.84	0.15754	HC
AAEL021176	-	6.82e-08	4.29251	6.18092	0.76	0.0832631	HC
AAEL006557	-	7.5e-08	3.12693	6.16519	0.8	0.103903	HC
AAEL004288	protein phsophatase-2a	8.18e-08	2.62345	6.15053	0.84	0.141814	HC
AAEL005926	ER lumen protein retaining receptor	8.88e-08	6.46443	6.13664	0.72	0.0213423	HC
AAEL014958	galactokinase	9.02e-08	6.4503	6.13329	0.72	0.0183937	HC
AAEL010576	modifier of mdg4	9.53e-08	2.84415	6.1229	0.84	0.165824	HC
AAEL006480	-	9.98e-08	4.27701	6.1146	0.76	0.0718899	HC
AAEL002198	-	1.09e-07	3.91666	6.0979	0.76	0.0838248	HC
AAEL007184	vacuolar ATP synthase subunit g	1.09e-07	3.00074	6.09717	0.8	0.124263	HC
AAEL007038	prolyl 4-hydroxylase alpha subunit 1	1.11e-07	5.73909	6.09324	0.72	0.021904	HC
AAEL005054	pap-inositol-1,4-phosphatase	1.16e-07	2.91602	6.08552	0.8	0.134372	HC
AAEL014375	clathrin coat assembly protein ap17	1.24e-07	4.98548	6.07289	0.72	0.0273799	HC
AAEL005965	presenilin enhancer, putative	1.3e-07	3.81167	6.06513	0.76	0.0838248	HC
AAEL019694	-	1.32e-07	5.45419	6.06129	0.72	0.0224656	HC
AAEL007135	peroxiredoxin 5, prdx5	1.34e-07	2.19378	6.05813	0.96	0.251193	HC
AAEL012297	sterol desaturase	1.34e-07	5.10497	6.05799	0.72	0.0334176	HC
AAEL022901	Huntingtin-interacting protein HYPK (Fragment)	1.42e-07	2.35425	6.04789	0.84	0.148694	HC
AAEL009898	26S proteasome alpha 1 subunit	1.5e-07	2.88508	6.03833	0.8	0.139708	HC
AAEL002221	calcium and integrin-binding protein 1	1.53e-07	4.83139	6.03396	0.72	0.0360854	HC
AAEL004088	aldo-keto reductase	1.62e-07	2.24201	6.02332	0.92	0.239259	HC
AAEL014915	26S proteasome subunit	1.81e-07	3.41912	6.00332	0.76	0.0822803	HC
AAEL000208	copii-coated vesicle membrane protein P24	1.83e-07	2.28224	6.00084	0.84	0.173968	HC
AAEL001779	bax inhibitor	1.85e-07	2.61787	5.9988	0.84	0.199242	HC
AAEL006833	succinyl-CoA synthetase small subunit, putative	1.85e-07	2.11745	5.99744	0.88	0.210194	HC
AAEL013679	coilin-interacting nulcear ATPase protein, putative	2.07e-07	3.24314	5.97798	0.76	0.087335	HC
AAEL001103	prefoldin, subunit, putative	2.07e-07	2.5966	5.97715	0.8	0.13002	HC
AAEL007702	chaperonin	2.19e-07	2.34421	5.96763	0.88	0.182252	HC
AAEL013262	-	2.27e-07	4.87957	5.95996	0.72	0.0473182	HC
AAEL012466	integrin beta subunit	2.47e-07	3.71953	5.94564	0.76	0.105307	HC
AAEL003046	saposin	2.75e-07	2.80974	5.92709	0.84	0.199523	HC
AAEL013980	glutaredoxin, putative	2.84e-07	2.26036	5.92093	0.88	0.214968	HC
AAEL008768	multiprotein bridging factor, putative	2.87e-07	2.03664	5.91836	0.88	0.213704	HC
AAEL013236	proteasome subunit beta type 5,8	2.89e-07	3.17272	5.91671	0.76	0.106992	HC
AAEL001588	glutamate carboxypeptidase	3.05e-07	2.9894	5.90719	0.8	0.161471	HC
AAEL014273	-	3.19e-07	4.61414	5.89898	0.72	0.0557428	HC
AAEL013494	Sep15_SelM domain-containing protein	3.19e-07	3.08525	5.89816	0.76	0.101095	HC
AAEL008692	barrier-to-autointegration factor, putative	3.43e-07	3.55952	5.88534	0.76	0.0978658	HC
AAEL011345	-	3.56e-07	12.9395	5.87728	0.68	0.00028082	HC
AAEL012511	-	3.56e-07	2.72061	5.87714	0.8	0.156557	HC
AAEL009927	-	3.57e-07	10.1435	5.87621	0.68	0.00014041	HC
AAEL027326	-	4.66e-07	3.12958	5.83106	0.76	0.106712	HC
AAEL011102	lysosomal-associated transmembrane protein	4.69e-07	2.71851	5.82791	0.8	0.175653	HC
AAEL012853	-	4.96e-07	7.73294	5.8165	0.68	0.013339	HC
AAEL009590	outer mitochondrial translocase subunit, putative	5.08e-07	2.14702	5.81169	0.84	0.168211	HC
AAEL013876	mitochondrial NADH:ubiquinone oxidoreductase B14.7 subunit, putative	5.34e-07	2.08879	5.80266	0.88	0.230694	HC
AAEL000410	glycoprotein 25l	5.37e-07	2.15756	5.80115	0.84	0.189273	HC
AAEL003402	sphingomyelin phosphodiesterase	5.58e-07	6.50748	5.79407	0.68	0.0175513	HC
AAEL020485	Signal peptidase complex catalytic subunit SEC11	6.24e-07	2.52027	5.77445	0.8	0.155013	HC
AAEL002140	transcription initiation factor IIA (TFIIA), gamma chain	6.27e-07	2.63845	5.77299	0.76	0.105448	HC
AAEL007549	phosphatidylethanolamine-binding protein	6.56e-07	2.26538	5.76464	0.88	0.327577	HC
AAEL000055	-	6.79e-07	5.6056	5.75814	0.68	0.024993	HC
AAEL007173	-	6.89e-07	2.90101	5.7543	0.76	0.117664	HC
AAEL015061	chaperone binding protein	6.89e-07	2.7001	5.75372	0.76	0.116259	HC
AAEL012095	26S protease regulatory subunit	6.89e-07	2.50557	5.75357	0.76	0.108256	HC
AAEL005407	annexin x	7.33e-07	5.44015	5.7426	0.68	0.0174108	HC
AAEL006946	chaperonin	7.34e-07	2.3799	5.74153	0.84	0.172704	HC
AAEL025574	-	7.57e-07	2.68017	5.7358	0.8	0.161752	HC
AAEL025321	-	7.67e-07	1.89896	5.73284	0.92	0.279416	HC
AAEL000271	gamma-glutamyl hydrolase	7.99e-07	2.92858	5.72522	0.76	0.117944	HC
AAEL006741	-	8.01e-07	1.92854	5.72406	0.88	0.191379	HC
AAEL028188	-	8.05e-07	3.97751	5.72265	0.72	0.0874754	HC
AAEL005187	laminin gamma 1 chain	8.12e-07	5.27912	5.72056	0.68	0.0283628	HC
AAEL003503	ras-related protein Rab-7	8.14e-07	2.95819	5.7192	0.76	0.120472	HC
AAEL017290	Coiled-coil domain-containing protein 72 homolog	8.14e-07	2.49729	5.71871	0.84	0.219882	HC
AAEL012023	-	8.88e-07	3.46194	5.70337	0.72	0.0770851	HC
AAEL009772	-	9.6e-07	3.00793	5.68934	0.76	0.146588	HC
[truncated: 3,398 more rows]
